# Supplementary material for: Translation-complex profiling of fission yeast cells reveals dynamic rearrangements of scanning ribosomal subunits upon nutritional stress
Source: Nucleic Acids Res. 2022 Dec 8;50(22):13011–25. doi: 10.1093/nar/gkac1140 (PMC9825154; doi:10.1093/nar/gkac1140)
Supplement: gkac1140_Supplemental_Files [file gkac1140_supplemental_files.zip]

Archive with 2 entries (2 files):
- Duncan_TableS1.xlsx
- supplemental_figures_Duncan_Mata.pdf
