# Supplementary material for: Translation-complex profiling of fission yeast cells reveals dynamic rearrangements of scanning ribosomal subunits upon nutritional stress
Source: Nucleic Acids Res. 2022 Dec 8;50(22):13011–25. doi: 10.1093/nar/gkac1140 (PMC9825154; doi:10.1093/nar/gkac1140)
Supplement: gkac1140_Supplemental_Files [file gkac1140_supplemental_files.zip › Duncan_TableS1.xlsx]

## Sheet: Summary_of_data
The following information is included in this table:
Unnormalised counts for RNA-seq data
Unnormalised data for Fps
Genes induced translationally by 3-AT treatment (Output of DeltaTE program)
Genes repressed translationaly by 3-AT treatment (Output of DeltaTE program)
Genes induced transcriptionally by 3-AT treatment (Output of DEseq2)
Genes repressed transcriptionally by 3-AT treatment (Output of DESeq2)

## Sheet: RNA-seq counts
	rna.rep1.m3AT	rna.rep1.p3AT	rna.rep2.m3AT	rna.rep2.p3AT	rna.rep3.m3AT	rna.rep3.p3AT
SPAC1002.01	0	0	0	0	0	0
SPAC1002.02	1228	2017	1080	331	730	421
SPAC1002.03c	795	1246	1919	259	428	1054
SPAC1002.04c	251	617	161	92	236	258
SPAC1002.05c	0	0	0	0	0	0
SPAC1002.06c	0	0	0	0	0	0
SPAC1002.07c	510	1673	368	82	424	722
SPAC1002.08c	576	1059	340	107	276	354
SPAC1002.09c	938	6135	1047	580	1498	5871
SPAC1002.10c	55	235	50	0	45	175
SPAC1002.11	1021	1506	1113	263	432	387
SPAC1002.12c	260	2216	423	296	268	1590
SPAC1002.13c	8965	13964	26722	4838	8193	8529
SPAC1002.14	666	1338	325	93	407	522
SPAC1002.15c	121	224	68	17	79	107
SPAC1002.16c	131	665	198	121	113	290
SPAC1002.17c	277	647	241	240	220	426
SPAC1002.18	227	534	327	44	217	238
SPAC1002.19	87	245	97	31	81	70
SPAC1002.20	9	23	0	0	8	4
SPAC1006.01	909	1921	2222	793	637	1391
SPAC1006.02	698	792	371	26	410	319
SPAC1006.03c	207	467	307	39	208	372
SPAC1006.04c	2	32	6	0	5	10
SPAC1006.05c	133	591	402	114	126	325
SPAC1006.06	950	1666	954	235	761	841
SPAC1006.07	21307	59955	38149	13909	22319	25542
SPAC1006.08	141	520	143	54	169	289
SPAC1006.09	612	981	479	163	375	436
SPAC1039.01	263	278	642	132	404	279
SPAC1039.02	2746	3235	8301	1007	3668	2032
SPAC1039.03	1871	2200	1500	292	1134	649
SPAC1039.04	489	1434	486	162	422	678
SPAC1039.05c	631	1249	492	60	424	630
SPAC1039.06	1093	3514	1182	463	1089	3243
SPAC1039.07c	463	891	375	94	461	372
SPAC1039.08	91	149	100	8	279	76
SPAC1039.09	226	174	531	22	951	83
SPAC1039.10	359	255	165	28	366	300
SPAC1039.11c	2013	3190	1273	359	1232	1032
SPAC105.01c	229	532	409	63	148	244
SPAC105.02c	1019	3620	957	549	638	1044
SPAC105.03c	1314	2549	1278	322	863	883
SPAC1071.01c	585	1504	406	107	567	601
SPAC1071.02	350	926	429	59	418	437
SPAC1071.03c	0	0	0	0	0	0
SPAC1071.04c	0	0	0	0	0	0
SPAC1071.05	1481	2923	1050	396	895	947
SPAC1071.06	401	1095	374	73	410	621
SPAC1071.07c	73154	56331	49361	11987	43246	13892
SPAC1071.08	9632	6780	7671	1023	6161	1986
SPAC1071.09c	24	281	17	15	47	107
SPAC1071.10c	23032	38496	86569	19815	21564	35029
SPAC1071.11	1199	1519	705	225	644	336
SPAC1071.12c	283	475	212	80	246	144
SPAC1071.13	24	3	8	0	0	3
SPAC1093.01	892	1544	827	165	886	1021
SPAC1093.02	1549	3616	1438	452	1018	1477
SPAC1093.03	388	1092	331	62	357	465
SPAC1093.04c	148	462	88	15	207	347
SPAC1093.05	204	325	217	14	238	533
SPAC1093.06c	405	426	144	24	247	228
SPAC1093.07	0	1	0	0	0	0
SPAC10F6.01c	3135	3362	4783	704	3221	3216
SPAC10F6.02c	226	711	192	65	362	761
SPAC10F6.03c	4018	12522	3905	1380	3170	5086
SPAC10F6.04	132	454	48	26	132	281
SPAC10F6.05c	998	2270	860	479	819	588
SPAC10F6.06	9228	24537	9671	3712	6141	7574
SPAC10F6.07c	0	0	0	0	0	0
SPAC10F6.08c	107	451	135	4	138	303
SPAC10F6.09c	176	495	73	12	222	437
SPAC10F6.10	44	132	57	0	35	112
SPAC10F6.11c	716	2509	449	175	549	920
SPAC10F6.12c	776	449	599	80	376	132
SPAC10F6.13c	2451	17081	3238	2290	2270	11521
SPAC10F6.14c	708	2108	407	135	673	1104
SPAC10F6.15	6	20	0	0	1	8
SPAC10F6.16	0	0	0	0	0	0
SPAC10F6.17c	586	1371	417	112	540	979
SPAC110.01	1862	2504	1483	156	2266	1428
SPAC110.02	110	372	138	22	153	202
SPAC110.03	2865	4695	3266	783	2450	1988
SPAC110.04c	2932	3330	5839	659	3706	3452
SPAC110.06	2	9	0	0	0	1
SPAC1142.01	382	1348	358	58	295	577
SPAC1142.02c	922	2629	1360	259	874	959
SPAC1142.03c	633	1390	536	112	442	554
SPAC1142.04	289	674	319	66	339	618
SPAC1142.05	609	1005	660	128	289	171
SPAC1142.06	812	2627	1093	243	1063	1610
SPAC1142.07c	270	1202	238	87	322	532
SPAC1142.08	777	2799	921	233	831	1420
SPAC1142.09	0	0	0	0	0	0
SPAC11D3.01c	57	242	21	26	21	97
SPAC11D3.02c	363	4295	274	296	409	2217
SPAC11D3.03c	35	73	18	0	8	28
SPAC11D3.04c	1770	1700	884	198	819	455
SPAC11D3.05	105	235	145	86	121	173
SPAC11D3.06	496	681	411	70	369	306
SPAC11D3.07c	125	366	133	24	208	208
SPAC11D3.08c	563	1672	474	322	421	1399
SPAC11D3.09	177	1342	227	173	186	666
SPAC11D3.10	233	346	112	8	171	146
SPAC11D3.11c	178	536	121	56	179	300
SPAC11D3.13	910	857	534	74	529	415
SPAC11D3.14c	142	124	108	14	186	142
SPAC11D3.15	437	598	472	34	382	351
SPAC11D3.16c	796	2393	534	551	575	784
SPAC11D3.17	435	1921	644	414	500	1433
SPAC11D3.18c	800	641	1985	105	1086	491
SPAC11D3.19	167	112	96	22	93	28
SPAC11D3.20	0	0	0	0	0	0
SPAC11E3.01c	354	836	308	50	385	626
SPAC11E3.02c	545	1066	305	110	434	569
SPAC11E3.03	118	314	45	12	84	99
SPAC11E3.04c	3008	4633	1814	507	1913	1380
SPAC11E3.05	616	1143	422	74	431	647
SPAC11E3.06	37	134	78	5	101	23
SPAC11E3.07	626	2228	629	244	683	1418
SPAC11E3.08c	67	172	37	12	75	66
SPAC11E3.09	350	943	240	77	297	335
SPAC11E3.10	2364	2510	2007	876	1121	593
SPAC11E3.11c	1264	1587	1842	250	782	734
SPAC11E3.12	202	387	94	5	108	87
SPAC11E3.13c	5229	9476	8693	2898	3333	4259
SPAC11E3.14	239	977	283	147	176	563
SPAC11E3.15	21944	27130	12969	2575	14476	6498
SPAC11G7.01	1277	2169	3471	747	1373	1530
SPAC11G7.02	1092	3814	1431	525	1003	2239
SPAC11G7.03	564	1969	543	135	534	939
SPAC11G7.04	132226	103056	59431	11092	67025	21692
SPAC11G7.05c	520	814	279	67	461	256
SPAC11G7.06c	178	306	88	6	146	137
SPAC11H11.01	94	756	58	34	177	297
SPAC11H11.02c	612	306	193	52	190	92
SPAC11H11.03c	143	157	65	15	97	94
SPAC11H11.04	90	59	58	18	37	17
SPAC11H11.05c	0	0	0	0	0	0
SPAC11H11.06	620	2341	1021	290	692	1335
SPAC1250.01	155	480	156	40	226	468
SPAC1250.02	5	14	0	0	0	0
SPAC1250.03	0	0	0	0	0	0
SPAC1250.04c	186	113	58	16	80	40
SPAC1250.05	3645	4209	2421	734	1893	1052
SPAC1250.07	0	0	0	0	0	0
SPAC1296.01c	610	2136	732	154	573	1001
SPAC1296.02	4357	7311	3979	1216	2477	1938
SPAC1296.03c	241	456	85	12	150	144
SPAC1296.04	990	1220	587	119	524	296
SPAC1296.05c	1173	1000	547	96	680	338
SPAC1296.06	257	691	137	49	200	336
SPAC12B10.01c	1206	2756	912	335	811	1409
SPAC12B10.02c	917	2050	1257	355	687	640
SPAC12B10.03	378	916	445	129	373	367
SPAC12B10.04	512	710	326	57	414	317
SPAC12B10.05	225	734	119	33	255	555
SPAC12B10.06c	242	532	155	14	176	66
SPAC12B10.07	749	1551	482	237	493	673
SPAC12B10.08c	84	173	27	12	25	71
SPAC12B10.09	0	0	0	0	0	0
SPAC12B10.10	97	230	75	17	66	86
SPAC12B10.11	0	0	0	0	0	0
SPAC12B10.12c	253	577	113	26	131	243
SPAC12B10.13	316	1018	153	98	132	286
SPAC12B10.14c	0	0	0	0	0	0
SPAC12B10.15c	81	120	99	5	95	58
SPAC12B10.16c	631	1753	1489	378	637	687
SPAC12G12.01c	705	1189	621	116	698	728
SPAC12G12.02	229	546	124	9	209	215
SPAC12G12.03	1261	4191	2276	756	1285	2235
SPAC12G12.04	2785	5126	6237	860	3633	5712
SPAC12G12.05c	1343	2475	941	269	1076	711
SPAC12G12.06c	1475	2751	1429	368	986	1118
SPAC12G12.07c	354	1071	518	65	347	697
SPAC12G12.08	102	446	118	33	69	94
SPAC12G12.09	283	410	266	98	239	294
SPAC12G12.10	372	652	226	86	264	319
SPAC12G12.11c	432	1334	250	91	324	463
SPAC12G12.12	1418	2663	1719	716	712	1035
SPAC12G12.13c	431	1212	288	20	326	868
SPAC12G12.14c	254	879	230	56	185	651
SPAC12G12.15	642	1265	413	87	386	547
SPAC12G12.16c	278	716	101	19	177	256
SPAC12G12.17	181	195	90	17	71	54
SPAC1327.01c	1303	2957	1336	412	1208	2034
SPAC139.01c	720	1401	806	194	816	825
SPAC139.02c	2280	12512	1794	2039	1898	4641
SPAC139.03	373	1212	339	142	437	533
SPAC139.04c	557	1179	382	129	322	452
SPAC139.05	52	137	44	38	15	66
SPAC139.06	487	1221	256	35	518	507
SPAC1399.01c	421	1043	798	397	522	1127
SPAC1399.02	362	667	610	197	395	596
SPAC1399.03	1144	1876	2555	627	1758	1464
SPAC1399.04c	0	0	0	0	0	0
SPAC1399.05c	159	561	202	45	116	365
SPAC1399.06	124	162	65	15	136	64
SPAC13A11.01c	1012	2028	803	182	674	809
SPAC13A11.02c	3580	8041	11479	2316	3887	3836
SPAC13A11.03	0	19	62	10	2	47
SPAC13A11.04c	193	823	243	71	211	482
SPAC13A11.05	1083	5750	1464	1013	930	2649
SPAC13A11.06	259	396	152	53	146	88
SPAC13C5.01c	884	3463	1027	371	889	1411
SPAC13C5.02	197	569	237	20	293	348
SPAC13C5.03	71	77	12	8	56	48
SPAC13C5.04	254	1379	308	99	386	430
SPAC13C5.05c	241	648	301	50	260	398
SPAC13C5.06c	352	547	183	79	207	84
SPAC13C5.07	225	579	147	22	214	269
SPAC13D1.01c	45	1547	26	42	29	1184
SPAC13D6.01	162	961	85	39	273	435
SPAC13D6.02c	4342	4431	6788	1031	4459	1877
SPAC13D6.03c	178	225	148	31	106	128
SPAC13D6.04c	434	955	237	55	359	321
SPAC13D6.05	488	1223	301	69	401	423
SPAC13F5.01c	368	541	180	20	353	341
SPAC13F5.02c	146	450	161	32	102	386
SPAC13F5.03c	221	450	290	122	203	175
SPAC13F5.04c	21	169	142	29	101	97
SPAC13F5.05	985	855	869	239	487	241
SPAC13F5.06c	398	954	278	59	317	454
SPAC13F5.07c	64	113	3	0	38	57
SPAC13G6.01c	528	1053	292	56	407	677
SPAC13G6.02c	40138	43935	34163	5384	36103	16431
SPAC13G6.03	792	1222	1099	244	588	768
SPAC13G6.04	749	1267	312	77	226	134
SPAC13G6.05c	281	1204	159	71	341	386
SPAC13G6.06c	1655	3298	1770	465	2083	3258
SPAC13G6.07c	35116	53114	28426	6733	23197	14330
SPAC13G6.08	52	48	20	0	15	12
SPAC13G6.09	186	513	112	16	172	236
SPAC13G6.10c	11403	19852	30936	7705	11473	9895
SPAC13G6.11c	433	1685	412	116	387	844
SPAC13G6.12c	129	359	139	30	74	181
SPAC13G6.13	0	0	0	0	0	0
SPAC13G6.14	543	1627	383	143	421	853
SPAC13G6.15c	484	1373	327	168	444	621
SPAC13G7.01c	210	428	318	45	215	412
SPAC13G7.02c	726	333	1945	113	816	246
SPAC13G7.03	494	1221	143	35	327	331
SPAC13G7.04c	1839	2849	3579	709	1584	1379
SPAC13G7.05	290	826	382	201	215	423
SPAC13G7.06	349	1139	560	93	567	735
SPAC13G7.07	171	270	124	18	146	96
SPAC13G7.08c	1089	2002	798	157	1018	888
SPAC13G7.09c	407	638	195	30	283	174
SPAC13G7.10	569	1590	664	182	570	875
SPAC13G7.11	1065	1870	528	135	717	533
SPAC13G7.12c	228	288	198	57	240	289
SPAC13G7.13c	1858	1142	2112	204	1830	607
SPAC140.01	2256	8635	1742	690	1895	2968
SPAC140.02	815	2213	1110	210	907	2671
SPAC140.03	420	672	187	30	240	293
SPAC140.04	36	61	17	0	2	106
SPAC1420.01c	1000	1666	726	165	731	958
SPAC1420.02c	321	834	491	31	357	717
SPAC1420.03	2217	7302	2039	443	2210	3763
SPAC1420.04c	1661	3864	719	216	1363	1667
SPAC144.01	162	381	90	13	132	117
SPAC144.02	375	965	325	61	311	468
SPAC144.03	1734	6567	2517	814	2061	5016
SPAC144.04c	2835	6637	2809	1004	2263	2862
SPAC144.05	142	331	119	13	211	169
SPAC144.06	359	1024	441	50	522	596
SPAC144.07c	75	310	115	26	93	148
SPAC144.08	263	522	163	52	161	117
SPAC144.09c	624	2874	366	135	619	2125
SPAC144.10c	902	1730	1639	525	597	535
SPAC144.11	25511	20555	18141	3340	18912	6830
SPAC144.12	2212	5383	2745	761	1970	2459
SPAC144.13c	196	701	208	91	134	406
SPAC144.14	208	665	176	58	225	346
SPAC144.15c	305	628	232	77	312	317
SPAC144.16	479	1083	305	64	389	340
SPAC144.17c	115	363	120	39	68	204
SPAC144.18	2946	5373	4543	1679	2010	1767
SPAC144.19	0	0	0	0	0	0
SPAC1486.01	2541	5227	2873	979	1386	1539
SPAC1486.02c	2124	2641	2720	675	1391	874
SPAC1486.03c	317	598	241	57	246	383
SPAC1486.04c	265	765	221	44	270	585
SPAC1486.05	1928	3243	1890	457	1655	2229
SPAC1486.06	718	1998	664	224	730	1086
SPAC1486.07c	2464	2621	1098	292	1140	420
SPAC1486.08	350	803	158	19	151	159
SPAC1486.09	401	709	223	61	378	581
SPAC1486.10	903	1407	775	145	769	822
SPAC1486.11	0	0	0	0	0	0
SPAC14C4.01c	262	985	262	127	158	356
SPAC14C4.02c	180	894	147	57	202	703
SPAC14C4.03	0	0	0	0	0	0
SPAC14C4.04	929	1907	1118	496	821	731
SPAC14C4.05c	305	668	339	124	226	370
SPAC14C4.06c	361	996	412	86	370	511
SPAC14C4.07	843	2456	1223	515	622	989
SPAC14C4.08	19	6	3	0	0	0
SPAC14C4.09	1096	4774	1899	1094	1056	3144
SPAC14C4.10c	855	1017	611	270	324	280
SPAC14C4.11	697	1368	1028	163	720	1075
SPAC14C4.12c	1063	1252	918	214	690	427
SPAC14C4.13	77	225	77	0	89	175
SPAC14C4.14	3361	10464	4973	1437	4154	7683
SPAC14C4.15c	980	1132	899	145	669	582
SPAC14C4.16	78	50	28	1	33	17
SPAC1527.01	522	646	617	97	283	565
SPAC1527.02	473	735	379	134	268	222
SPAC1527.03	436	1152	448	118	437	594
SPAC1556.01c	99	480	47	56	141	360
SPAC1556.02c	2204	5740	2802	536	2629	4586
SPAC1556.03	611	1320	398	111	375	414
SPAC1556.04c	32	59	0	4	9	22
SPAC1556.05c	52	196	32	10	74	49
SPAC1556.06	0	0	0	0	0	0
SPAC1556.07	3413	7220	3735	624	3174	3062
SPAC1556.08c	1877	3074	1574	284	1675	1583
SPAC1565.01	1478	2628	2337	564	1446	964
SPAC1565.02c	677	1074	573	93	469	303
SPAC1565.03	122	164	73	15	52	32
SPAC1565.04c	114	295	102	30	150	82
SPAC1565.05	510	808	420	60	514	557
SPAC1565.06c	644	1622	488	157	445	378
SPAC1565.07c	201	365	215	24	221	257
SPAC1565.08	1961	4975	2667	681	1778	4108
SPAC15A10.01	564	4495	429	342	361	3388
SPAC15A10.02	548	1300	512	45	618	802
SPAC15A10.03c	400	1316	362	85	290	894
SPAC15A10.04c	200	438	324	37	227	457
SPAC15A10.05c	573	1267	421	306	209	253
SPAC15A10.06	536	851	805	190	374	360
SPAC15A10.07	423	732	202	42	180	135
SPAC15A10.08	114	569	140	22	258	482
SPAC15A10.09c	670	1341	882	308	427	507
SPAC15A10.10	56	216	42	8	28	135
SPAC15A10.11	1792	3130	1672	347	1402	1742
SPAC15A10.12c	560	893	332	77	399	297
SPAC15A10.13	247	623	224	40	260	355
SPAC15A10.15	165	380	76	14	122	314
SPAC15A10.16	558	1128	663	52	391	646
SPAC15A10.17	0	0	0	0	0	0
SPAC15E1.02c	330	1892	192	337	118	298
SPAC15E1.03	29675	30524	12227	2098	17048	6992
SPAC15E1.04	471	1661	657	246	424	1038
SPAC15E1.05c	678	1351	499	182	462	612
SPAC15E1.06	832	1303	503	86	608	384
SPAC15E1.07c	0	0	0	0	0	0
SPAC15E1.08	1950	2162	1395	242	1884	784
SPAC15E1.09	806	1299	505	134	486	307
SPAC15E1.10	197	622	179	55	125	213
SPAC15F9.01c	7	60	4	0	2	6
SPAC15F9.02	212	809	233	29	260	311
SPAC15F9.03c	10234	8937	5678	1292	4006	1737
SPAC16.01	114	212	132	37	119	134
SPAC16.02c	1227	5061	2246	721	1334	3117
SPAC16.03c	375	933	482	98	304	523
SPAC16.04	343	734	245	47	322	631
SPAC16.05c	4121	11294	5147	1805	3739	6841
SPAC1610.01	335	499	230	44	203	119
SPAC1610.02c	1198	2708	745	278	1041	880
SPAC1610.03c	12	30	9	0	26	29
SPAC1610.04	892	3030	382	188	566	1069
SPAC1635.01	5467	8067	8464	1826	4818	4070
SPAC1639.01c	6733	11392	7651	2514	3940	3729
SPAC1639.02c	457	711	573	141	428	465
SPAC167.01	602	904	767	169	348	441
SPAC167.02	115	369	164	41	114	247
SPAC167.03c	21	107	32	0	55	148
SPAC167.04	1100	1924	488	68	652	373
SPAC167.05	177	969	288	91	212	573
SPAC167.06c	186	832	49	99	53	199
SPAC167.07c	231	465	241	37	195	355
SPAC167.08	43	1221	36	30	30	1239
SPAC167.09	526	683	376	124	204	113
SPAC1687.01	1233	1725	567	187	711	364
SPAC1687.02	269	484	349	137	274	165
SPAC1687.03c	449	1138	345	72	470	566
SPAC1687.04	131	230	99	76	84	128
SPAC1687.05	1031	3018	582	173	790	1470
SPAC1687.06c	109607	58898	52756	10968	46759	10305
SPAC1687.07	0	0	0	0	0	0
SPAC1687.08	0	0	0	0	0	0
SPAC1687.09	1831	3722	2138	355	1266	2060
SPAC1687.10	353	463	116	12	213	214
SPAC1687.11	190	616	255	70	272	629
SPAC1687.12c	1195	2992	695	202	1043	1138
SPAC1687.13c	585	878	362	38	420	417
SPAC1687.14c	82	483	75	55	13	75
SPAC1687.15	1585	3410	1203	578	991	1055
SPAC1687.16c	2884	8244	3968	2290	2137	3338
SPAC1687.17c	1032	1506	787	269	570	437
SPAC1687.18c	943	1469	390	34	513	522
SPAC1687.19c	664	1649	653	171	516	839
SPAC1687.20c	176	296	220	37	170	200
SPAC1687.21	1479	2760	1098	274	887	1134
SPAC1687.22c	403	1553	617	194	392	843
SPAC1687.23c	0	5	0	0	0	0
SPAC16A10.01	179	489	209	112	108	262
SPAC16A10.02	187	472	111	5	314	178
SPAC16A10.03c	209	531	170	21	142	297
SPAC16A10.04	329	1062	203	85	304	312
SPAC16A10.05c	158	338	32	6	26	85
SPAC16A10.06c	349	908	132	28	223	220
SPAC16A10.07c	222	711	175	10	230	311
SPAC16A10.08c	0	0	0	0	0	0
SPAC16C9.01c	71	563	63	78	85	263
SPAC16C9.02c	915	2543	993	185	863	941
SPAC16C9.03	376	1254	639	125	608	957
SPAC16C9.04c	767	2112	496	168	597	1069
SPAC16C9.05	653	1086	452	116	351	373
SPAC16C9.06c	898	1468	863	181	613	829
SPAC16C9.07	523	980	284	86	444	480
SPAC16E8.01	2031	3260	2935	444	1511	1962
SPAC16E8.02	210	407	199	77	110	170
SPAC16E8.03	128	238	111	24	81	62
SPAC16E8.04c	305	848	402	78	476	493
SPAC16E8.05c	0	0	0	0	0	0
SPAC16E8.06c	67	144	108	0	72	148
SPAC16E8.07c	1279	3160	3953	1033	1394	2238
SPAC16E8.08	316	487	150	40	311	183
SPAC16E8.09	707	1786	522	172	430	1105
SPAC16E8.10c	345	923	267	49	388	371
SPAC16E8.11c	141	471	131	12	151	296
SPAC16E8.12c	276	464	71	12	168	141
SPAC16E8.13	415	1279	282	89	472	463
SPAC16E8.14c	346	379	175	49	284	102
SPAC16E8.15	1238	2132	1052	193	1112	1156
SPAC16E8.16	556	2349	330	236	403	789
SPAC16E8.17c	346	959	443	66	334	424
SPAC16E8.18	0	0	0	0	0	0
SPAC16E8.18c	421	670	131	38	160	159
SPAC1705.02	1062	887	377	95	424	115
SPAC1705.03c	14895	39941	32433	13430	10247	15835
SPAC1751.01c	882	1959	615	275	426	688
SPAC1751.02c	1353	1540	465	113	685	366
SPAC1751.03	3976	9866	3895	1271	3267	3388
SPAC1751.04	313	402	136	21	161	124
SPAC1782.01	1035	2076	739	243	913	1510
SPAC1782.02c	658	757	823	158	436	228
SPAC1782.03	55	217	40	0	38	101
SPAC1782.04	1086	1697	788	154	629	519
SPAC1782.05	295	1197	282	99	239	561
SPAC1782.06c	454	1709	443	116	575	767
SPAC1782.07	2555	4639	1147	382	1028	1175
SPAC1782.08c	0	0	0	0	0	0
SPAC1782.09c	122	488	164	59	132	392
SPAC1782.10c	1404	3314	954	257	1217	951
SPAC1782.11	2958	3247	2827	603	2280	1438
SPAC1782.12c	232	392	185	84	177	173
SPAC1783.01	450	1185	336	161	487	651
SPAC1783.02c	549	729	957	278	545	343
SPAC1783.03	190	262	63	19	101	71
SPAC1783.04c	3608	4897	1670	503	1921	1293
SPAC1783.05	330	702	275	46	352	420
SPAC1783.06c	115	292	35	36	61	86
SPAC1783.07c	1139	3184	1128	489	1289	1991
SPAC1783.08c	27638	42906	25662	7659	18922	11274
SPAC1786.01c	951	1975	1989	363	804	1117
SPAC1786.02	2737	4366	8242	1652	1844	3001
SPAC1786.03	442	802	1069	145	379	383
SPAC1786.04	0	0	0	0	0	0
SPAC17A2.01	2584	4309	9324	1835	3265	4202
SPAC17A2.02c	1405	1714	3449	533	1314	914
SPAC17A2.03c	1159	3355	1207	404	977	1418
SPAC17A2.04c	338	525	331	44	248	250
SPAC17A2.05	1077	1844	1230	364	836	1091
SPAC17A2.06c	0	0	0	0	0	0
SPAC17A2.07c	45	118	45	8	60	71
SPAC17A2.08c	40	173	23	12	62	131
SPAC17A2.09c	0	0	0	0	0	0
SPAC17A2.10c	0	0	0	0	0	0
SPAC17A2.11	24	0	4	0	0	0
SPAC17A2.12	1211	1554	1059	199	917	664
SPAC17A2.13c	4573	11705	5633	1797	4320	4454
SPAC17A2.14	535	1102	504	104	513	616
SPAC17A5.01	352	838	246	112	290	613
SPAC17A5.02c	214	575	204	8	227	317
SPAC17A5.03	85603	253480	128336	61876	83518	89196
SPAC17A5.04c	0	0	0	0	0	0
SPAC17A5.05c	0	0	0	0	0	0
SPAC17A5.06	213	618	238	73	223	537
SPAC17A5.07c	521	1221	267	84	517	756
SPAC17A5.08	3468	7743	3038	1332	2164	2090
SPAC17A5.09c	233	742	267	102	236	315
SPAC17A5.10	305	838	220	51	201	245
SPAC17A5.11	0	0	0	0	0	0
SPAC17A5.12	0	0	0	0	0	0
SPAC17A5.13	0	0	0	0	0	0
SPAC17A5.14	799	2220	678	241	645	1268
SPAC17A5.15c	2809	7718	4587	847	2683	4793
SPAC17A5.16	604	973	684	131	457	449
SPAC17A5.18c	10	7	6	0	11	12
SPAC17A5.19	43	157	37	0	26	29
SPAC17C9.01c	306	753	269	22	319	353
SPAC17C9.02c	428	262	319	38	348	64
SPAC17C9.03	2525	3570	2534	293	3105	3255
SPAC17C9.05c	179	416	145	31	108	86
SPAC17C9.06	523	1396	411	182	361	537
SPAC17C9.07	1661	4464	2379	1195	864	1637
SPAC17C9.08	379	1624	463	76	456	711
SPAC17C9.09c	1637	1818	610	120	539	249
SPAC17C9.10	2523	6207	3255	1494	1722	2647
SPAC17C9.11c	291	1922	197	112	290	770
SPAC17C9.12	2679	8243	2932	873	2311	2540
SPAC17C9.13c	395	805	304	131	337	365
SPAC17C9.14	275	1562	162	112	402	728
SPAC17C9.15c	478	675	226	27	246	157
SPAC17C9.16c	701	836	527	90	280	311
SPAC17D4.01	8042	19609	4865	1281	7344	5407
SPAC17D4.02	179	509	183	0	159	251
SPAC17D4.03c	641	1061	877	252	517	476
SPAC17D4.04	160	555	163	23	203	385
SPAC17G6.02c	706	975	763	198	553	330
SPAC17G6.03	309	3797	481	565	249	2455
SPAC17G6.04c	288	629	404	174	227	289
SPAC17G6.05c	174	490	206	87	98	358
SPAC17G6.06	10784	15308	4701	933	8087	3862
SPAC17G6.07c	477	965	286	39	429	436
SPAC17G6.08	150	380	156	20	160	170
SPAC17G6.09	1481	2630	1494	303	679	727
SPAC17G6.10	525	1264	420	89	510	844
SPAC17G6.11c	860	1446	2255	405	875	875
SPAC17G6.12	237	485	274	69	273	303
SPAC17G6.13	734	1300	633	94	633	672
SPAC17G6.14c	2428	5766	3747	738	2905	3592
SPAC17G6.15c	1283	2220	1610	438	1315	1123
SPAC17G6.16c	684	2500	590	190	636	1137
SPAC17G6.17	327	645	98	28	182	208
SPAC17G8.01c	305	666	290	40	215	555
SPAC17G8.02	505	706	377	141	357	429
SPAC17G8.03c	334	831	442	118	418	346
SPAC17G8.04c	2321	4057	1586	390	1273	950
SPAC17G8.05	469	741	167	59	213	142
SPAC17G8.06c	847	9954	1215	977	1188	7529
SPAC17G8.07	1453	2189	520	138	888	720
SPAC17G8.08c	2242	3208	2097	532	1194	1136
SPAC17G8.09	73	144	21	0	50	70
SPAC17G8.10c	293	563	205	54	182	219
SPAC17G8.11c	595	817	1050	302	319	292
SPAC17G8.12	373	875	178	64	330	423
SPAC17G8.13c	404	1098	135	74	352	446
SPAC17G8.14c	283	952	372	108	264	432
SPAC17G8.15	0	0	0	0	0	0
SPAC17H9.01	595	958	280	28	349	514
SPAC17H9.02	381	937	389	23	396	601
SPAC17H9.03c	761	647	238	80	335	174
SPAC17H9.04c	1129	1771	1188	147	1199	1270
SPAC17H9.05	210	746	208	38	459	743
SPAC17H9.06c	119	584	35	10	94	448
SPAC17H9.07	1323	1860	824	149	851	492
SPAC17H9.08	485	498	314	75	341	228
SPAC17H9.09c	255	1096	198	97	247	475
SPAC17H9.10c	445	971	512	105	525	592
SPAC17H9.11	1111	1950	558	156	462	354
SPAC17H9.12c	1166	2377	1035	311	980	919
SPAC17H9.13c	538	1943	559	104	559	1075
SPAC17H9.14c	2744	6808	5793	1454	3165	3640
SPAC17H9.16	1832	3001	1542	277	1394	1103
SPAC17H9.17c	237	390	97	27	163	160
SPAC17H9.18c	0	0	0	0	0	0
SPAC17H9.19c	358	1020	282	71	220	466
SPAC17H9.20	242	585	274	109	258	224
SPAC1805.01c	927	1672	601	71	689	752
SPAC1805.02c	1338	3042	775	116	1088	982
SPAC1805.03c	96	170	28	0	132	45
SPAC1805.04	678	1137	563	157	487	668
SPAC1805.05	1684	2942	1390	235	1456	1155
SPAC1805.06c	818	1934	963	220	750	851
SPAC1805.07c	132	165	89	28	81	55
SPAC1805.08	2158	2495	1438	437	1215	619
SPAC1805.09c	62	154	18	10	51	108
SPAC1805.10	517	1452	306	44	380	433
SPAC1805.11c	75486	94815	41290	10789	25219	12050
SPAC1805.12c	16714	13045	9008	993	9951	3224
SPAC1805.13	33113	43699	29055	8500	23473	11704
SPAC1805.14	472	1072	310	98	449	434
SPAC1805.15c	117	555	123	13	67	267
SPAC1805.16c	678	3004	1031	655	650	1931
SPAC1805.17	1624	2062	1564	244	1319	1301
SPAC1805.18	0	0	0	0	0	0
SPAC1834.01	799	1873	1142	236	1055	1087
SPAC1834.02	1716	4642	1835	726	1569	3688
SPAC1834.03c	8295	16511	6364	4105	4620	5022
SPAC1834.04	10064	19455	6909	2786	6823	6666
SPAC1834.05	764	1098	1689	293	507	590
SPAC1834.06c	929	1350	499	139	529	386
SPAC1834.07	284	700	167	38	245	336
SPAC1834.08	1305	2281	1139	269	866	1355
SPAC1834.09	209	471	117	33	105	186
SPAC1834.10c	2684	2337	788	194	1318	539
SPAC1834.11c	1247	3267	1192	572	870	1599
SPAC1834.13	8	11	13	0	0	0
SPAC1851.02	1081	1452	1216	255	654	673
SPAC1851.03	2618	3255	1608	357	1844	778
SPAC1851.04c	438	1118	393	46	407	679
SPAC186.01	202	185	110	12	128	120
SPAC186.02c	10	35	12	0	6	4
SPAC186.03	648	870	429	119	946	562
SPAC186.04c	0	0	0	0	0	0
SPAC186.05c	0	14	0	0	0	0
SPAC186.06	0	4	0	0	0	4
SPAC186.07c	0	0	0	0	0	0
SPAC186.08c	0	0	0	0	0	0
SPAC186.09	0	0	0	0	0	0
SPAC18B11.02c	841	1556	566	67	755	614
SPAC18B11.03c	327	514	156	39	234	281
SPAC18B11.04	293	884	319	115	262	327
SPAC18B11.05	1897	4157	1204	624	871	1241
SPAC18B11.06	111	285	154	20	173	197
SPAC18B11.07c	3490	4082	2067	545	2182	1083
SPAC18B11.08c	2806	2266	1256	354	1044	358
SPAC18B11.09c	216	389	72	42	96	109
SPAC18B11.10	392	898	431	58	411	511
SPAC18B11.11	322	594	324	109	278	358
SPAC18G6.01c	42	152	81	49	60	131
SPAC18G6.02c	183	468	163	30	166	294
SPAC18G6.03	3149	7483	3024	787	3080	3240
SPAC18G6.04c	369	1210	429	141	658	1260
SPAC18G6.05c	2125	4370	2146	685	1964	2728
SPAC18G6.06	234	917	152	16	243	334
SPAC18G6.07c	744	1699	656	156	867	1137
SPAC18G6.09c	1814	6596	2559	1237	1632	2861
SPAC18G6.10	478	1166	850	245	514	576
SPAC18G6.11c	821	1105	631	111	529	574
SPAC18G6.12c	328	759	216	86	163	187
SPAC18G6.13	0	0	0	0	0	0
SPAC18G6.14c	99633	102042	68999	19196	58414	23419
SPAC18G6.15	899	1847	719	115	732	804
SPAC1952.01	655	770	502	173	265	238
SPAC1952.02	344	586	246	24	369	210
SPAC1952.03	89	304	79	12	95	147
SPAC1952.04c	473	867	307	124	204	149
SPAC1952.05	543	1084	396	74	550	647
SPAC1952.06c	159	445	115	18	177	195
SPAC1952.07	206	505	96	4	134	174
SPAC1952.08c	398	928	394	71	519	448
SPAC1952.09c	524	3491	467	384	559	2547
SPAC1952.10c	209	286	300	103	174	150
SPAC1952.11c	389	1304	530	87	420	1123
SPAC1952.12c	226	481	117	64	208	233
SPAC1952.13	562	2294	602	137	406	944
SPAC1952.14c	2026	2306	712	152	769	364
SPAC1952.15c	0	0	0	0	0	0
SPAC1952.16	367	866	385	83	309	195
SPAC1952.17c	75	251	37	16	61	145
SPAC19A8.01c	704	1028	784	177	481	583
SPAC19A8.02	604	1186	499	56	462	672
SPAC19A8.03	694	1830	774	239	652	937
SPAC19A8.04	8862	18766	21981	6459	8378	11318
SPAC19A8.05c	191	900	158	64	190	487
SPAC19A8.06	424	1471	482	118	421	596
SPAC19A8.07c	308	732	252	71	329	351
SPAC19A8.08	399	811	201	38	336	540
SPAC19A8.09	161	332	92	40	71	56
SPAC19A8.10	944	1465	383	166	461	441
SPAC19A8.11c	112	320	65	30	72	125
SPAC19A8.12	361	1265	360	103	366	730
SPAC19A8.13	192	553	169	49	152	254
SPAC19A8.14	295	378	280	14	253	103
SPAC19A8.15	929	6262	1586	738	913	6055
SPAC19A8.16	33	128	17	5	1	25
SPAC19B12.01	153	384	159	10	166	436
SPAC19B12.02c	8778	18923	21769	6973	6724	10295
SPAC19B12.03	1690	2168	3502	621	1353	1262
SPAC19B12.04	26986	21461	8042	1700	7975	3159
SPAC19B12.05c	282	906	232	64	351	714
SPAC19B12.06c	2407	2803	2374	684	1319	940
SPAC19B12.07c	152	445	40	2	128	138
SPAC19B12.08	138	926	97	123	105	223
SPAC19B12.09	1741	2180	856	158	938	527
SPAC19B12.10	266	1083	94	50	155	307
SPAC19B12.11c	219	715	124	26	158	187
SPAC19B12.12c	0	0	0	0	0	0
SPAC19B12.13	1655	3871	730	219	1344	1677
SPAC19D5.01	179	467	136	53	95	258
SPAC19D5.02c	972	1510	879	243	613	326
SPAC19D5.03	146	296	223	11	140	166
SPAC19D5.04	2519	5221	1918	479	1681	2222
SPAC19D5.05c	943	1645	675	136	770	513
SPAC19D5.06c	946	1448	446	156	570	419
SPAC19D5.07	456	392	545	59	373	271
SPAC19D5.09c	0	0	0	0	0	0
SPAC19D5.10c	0	0	0	0	0	0
SPAC19D5.11c	97	207	30	8	78	93
SPAC19E9.01c	1735	2987	1032	202	1151	999
SPAC19E9.02	178	905	118	54	194	647
SPAC19E9.03	4560	22725	5585	5621	3513	18071
SPAC19G12.01c	209	273	110	36	98	185
SPAC19G12.02c	209	642	103	4	206	478
SPAC19G12.03	493	995	393	194	427	713
SPAC19G12.04	236	249	104	4	138	84
SPAC19G12.05	1257	2018	1198	407	1251	1204
SPAC19G12.06c	8564	20456	8979	5265	5240	7008
SPAC19G12.07c	136	284	209	34	137	245
SPAC19G12.08	3086	4448	6564	1412	2911	2077
SPAC19G12.09	768	2983	866	513	641	1423
SPAC19G12.10c	4781	8275	21053	2513	5001	9459
SPAC19G12.11	1461	1744	1043	221	1149	530
SPAC19G12.12	670	990	442	51	405	240
SPAC19G12.13c	210	304	99	14	101	43
SPAC19G12.14	1822	2863	1227	285	1151	1362
SPAC19G12.15c	870	2341	1059	188	827	1403
SPAC19G12.16c	12202	43670	27208	12809	9685	25170
SPAC19G12.17	0	0	0	0	0	0
SPAC1A6.01c	118	455	130	16	163	196
SPAC1A6.02	227	672	176	32	206	357
SPAC1A6.03c	1364	2993	2689	594	1005	1806
SPAC1A6.04c	10162	24953	33446	9561	11193	13272
SPAC1A6.05c	430	1292	348	100	405	566
SPAC1A6.06c	128	189	32	8	93	24
SPAC1A6.07	1807	4907	3114	1003	1516	2500
SPAC1A6.08c	33	45	22	0	22	9
SPAC1A6.09c	881	1095	1400	152	619	513
SPAC1A6.10	0	0	0	0	0	0
SPAC1A6.11	4	3	0	0	0	3
SPAC1B1.01	1489	3483	2108	496	1618	1694
SPAC1B1.02c	544	1164	449	89	410	540
SPAC1B1.03c	647	1380	980	193	674	1149
SPAC1B1.04c	1566	3158	1217	349	1258	1172
SPAC1B2.02c	366	975	368	42	319	486
SPAC1B2.03c	8514	13518	16682	4482	6147	5642
SPAC1B2.04	3738	4107	2681	753	1877	1061
SPAC1B2.05	345	711	420	74	283	416
SPAC1B2.06	63	72	84	6	85	9
SPAC1B3.01c	1902	3261	1530	210	2151	1331
SPAC1B3.02c	572	939	252	48	312	251
SPAC1B3.03c	1972	570	2739	45	2252	400
SPAC1B3.04c	54	278	50	23	74	154
SPAC1B3.05	276	910	248	48	304	684
SPAC1B3.06c	123	883	172	44	222	757
SPAC1B3.07c	593	930	218	53	439	357
SPAC1B3.08	1693	3622	1357	474	1087	1353
SPAC1B3.09c	0	0	0	0	0	0
SPAC1B3.10c	0	0	0	0	0	0
SPAC1B3.11c	66	303	60	15	43	85
SPAC1B3.12c	1960	2082	663	225	956	408
SPAC1B3.13	1315	2271	1150	264	1022	1037
SPAC1B3.14	6929	8634	7972	2773	4589	2802
SPAC1B3.15c	267	227	274	102	187	109
SPAC1B3.16c	3158	36034	6968	12438	2278	30847
SPAC1B3.17	356	686	238	68	220	359
SPAC1B3.18c	417	758	267	24	257	153
SPAC1B3.20	852	2125	544	184	334	292
SPAC1B3.21	0	0	0	0	0	0
SPAC1B9.02c	1160	2344	743	240	904	978
SPAC1B9.03c	199	935	281	35	310	564
SPAC1D4.01	72	270	25	12	61	125
SPAC1D4.02c	671	1627	692	144	533	413
SPAC1D4.03c	434	1123	292	177	361	519
SPAC1D4.04	627	2863	994	214	814	2106
SPAC1D4.05c	2482	2788	1801	473	904	703
SPAC1D4.06c	0	0	0	0	0	0
SPAC1D4.08	4141	4929	5759	1546	2666	1437
SPAC1D4.09c	483	1085	329	20	313	376
SPAC1D4.10	456	628	245	68	290	308
SPAC1D4.11c	1091	2027	1258	242	950	943
SPAC1D4.12	286	752	306	58	308	508
SPAC1D4.13	489	1999	482	145	517	848
SPAC1D4.14	259	748	205	26	274	665
SPAC1F12.02c	20428	35072	9593	3408	9976	6968
SPAC1F12.04c	532	898	503	100	475	477
SPAC1F12.05	979	1465	993	153	860	644
SPAC1F12.06c	140	414	54	38	101	319
SPAC1F12.07	2123	12672	3189	2118	2115	8971
SPAC1F12.08	67	134	34	6	84	25
SPAC1F12.09	0	0	0	0	0	0
SPAC1F12.10c	382	1307	269	110	284	406
SPAC1F3.01	248	522	168	42	183	473
SPAC1F3.02c	410	1015	460	166	386	597
SPAC1F3.03	403	909	410	51	259	467
SPAC1F3.04c	646	1891	389	150	551	675
SPAC1F3.05	698	1578	720	144	702	758
SPAC1F3.06c	692	1385	330	42	663	914
SPAC1F3.07c	1556	2947	1230	252	1098	1028
SPAC1F3.08c	0	0	0	0	0	0
SPAC1F3.09	1407	4380	1375	707	1163	2125
SPAC1F3.10c	132	701	141	50	96	267
SPAC1F5.02	1674	3727	4476	740	1666	2793
SPAC1F5.03c	409	909	666	123	561	609
SPAC1F5.04c	1048	2050	611	157	742	1127
SPAC1F5.05c	2392	1858	1145	190	952	300
SPAC1F5.06	1299	2541	2179	290	973	1750
SPAC1F5.07c	453	1250	248	50	350	540
SPAC1F5.08c	0	0	0	0	0	0
SPAC1F5.09c	0	0	0	0	0	0
SPAC1F5.10	197	712	205	28	235	564
SPAC1F5.11c	1512	2206	1061	215	1237	1199
SPAC1F7.01c	524	1463	498	135	515	969
SPAC1F7.02c	469	1387	558	134	672	1119
SPAC1F7.03	1213	3285	1991	782	787	1875
SPAC1F7.04	3618	8258	4887	1164	3082	3767
SPAC1F7.05	2204	8183	2888	1082	2199	7564
SPAC1F7.06	1	23	0	4	0	0
SPAC1F7.07c	1925	4482	3200	1104	4004	3287
SPAC1F7.08	624	1002	1620	267	1442	1581
SPAC1F7.09c	264	503	346	86	196	244
SPAC1F7.10	662	562	491	84	479	216
SPAC1F7.11c	555	1484	679	143	508	716
SPAC1F7.12	1645	3905	2229	834	1516	1834
SPAC1F7.13c	61181	82230	66076	22162	51578	28140
SPAC1F7.14c	0	0	0	0	0	0
SPAC1F8.01	25	99	66	30	25	56
SPAC1F8.02c	0	6	0	0	0	32
SPAC1F8.03c	100	23	162	4	503	312
SPAC1F8.04c	0	0	0	0	1	0
SPAC1F8.05	111	375	60	67	72	156
SPAC1F8.06	935	682	839	159	490	227
SPAC1F8.07c	38201	59271	120840	14949	53773	78510
SPAC1F8.08	0	0	0	0	0	0
SPAC20G4.01	181	603	226	59	153	274
SPAC20G4.02c	87	383	65	12	125	243
SPAC20G4.03c	352	992	446	67	341	398
SPAC20G4.04c	219	374	145	41	193	118
SPAC20G4.05c	175	551	92	12	151	219
SPAC20G4.06c	9729	11193	6241	2014	5514	2827
SPAC20G4.07c	1847	3006	3399	856	1437	1529
SPAC20G4.08	528	1220	841	196	726	937
SPAC20G4.09	0	0	0	0	0	0
SPAC20G8.01	173	585	186	22	231	322
SPAC20G8.02	0	0	0	0	0	0
SPAC20G8.03	1658	4685	4600	1364	1297	2344
SPAC20G8.04c	732	2893	774	227	800	2622
SPAC20G8.05c	588	1407	610	173	531	1012
SPAC20G8.06	2661	3462	2435	377	1916	1688
SPAC20G8.07c	3433	3958	3458	1060	1893	1224
SPAC20G8.08c	146	277	70	0	133	188
SPAC20G8.09c	286	933	375	88	330	901
SPAC20G8.10c	122	454	85	8	44	205
SPAC20H4.01	239	528	184	22	293	484
SPAC20H4.02	511	1919	448	135	477	857
SPAC20H4.03c	391	1108	381	54	509	517
SPAC20H4.04	259	583	224	14	281	416
SPAC20H4.05c	350	559	200	40	236	202
SPAC20H4.06c	176	454	162	16	162	243
SPAC20H4.07	513	1211	279	110	439	367
SPAC20H4.08	556	780	159	4	419	209
SPAC20H4.09	0	0	0	0	0	0
SPAC20H4.10	586	1444	741	122	621	703
SPAC20H4.11c	31	145	11	25	46	39
SPAC212.01c	0	0	0	0	0	0
SPAC212.02	0	0	0	0	0	0
SPAC212.03	0	0	0	0	8	0
SPAC212.04c	247	388	128	65	203	268
SPAC212.05c	0	0	0	0	0	0
SPAC212.06c	12	17	0	0	3	6
SPAC212.07c	0	0	0	0	0	0
SPAC212.08c	219	256	166	39	122	70
SPAC212.09c	0	0	0	0	0	0
SPAC212.10	0	0	0	0	0	0
SPAC212.11	0	0	0	0	0	0
SPAC212.12	0	0	0	0	0	0
SPAC21E11.03c	578	3226	714	832	384	1678
SPAC21E11.04	1579	39205	915	5844	989	22071
SPAC21E11.05c	190	350	200	42	116	258
SPAC21E11.06	441	1442	559	81	420	823
SPAC21E11.07	595	1566	280	66	423	436
SPAC21E11.08	1086	2594	2651	681	969	1818
SPAC222.03c	1447	1988	685	220	1167	657
SPAC222.04c	915	1503	248	72	447	301
SPAC222.05c	264	759	209	44	264	334
SPAC222.06	86	423	129	33	153	554
SPAC222.07c	429	576	297	81	387	162
SPAC222.08c	618	5393	510	831	551	3389
SPAC222.09	1143	2469	1807	503	1245	2004
SPAC222.10c	419	881	255	81	439	553
SPAC222.11	1267	3225	1339	483	1145	1179
SPAC222.12c	12390	44269	12483	4555	15002	26763
SPAC222.13c	249	774	218	89	132	432
SPAC222.14c	341	943	508	103	300	662
SPAC222.15	0	0	0	0	0	0
SPAC222.16c	787	753	430	79	556	289
SPAC222.17	199	439	96	29	119	80
SPAC222.18	271	786	127	43	117	223
SPAC222.19	0	0	0	0	0	0
SPAC227.01c	447	670	574	233	291	285
SPAC227.02c	116	430	110	46	222	192
SPAC227.03c	836	1721	794	268	623	567
SPAC227.04	398	446	146	59	277	173
SPAC227.05	669	1210	399	40	237	166
SPAC227.06	2082	3418	1825	841	1150	1151
SPAC227.07c	525	1194	403	117	381	751
SPAC227.08c	347	1067	171	133	203	260
SPAC227.09	277	668	145	59	294	381
SPAC227.10	695	1437	497	90	557	527
SPAC227.11c	276	370	343	63	179	209
SPAC227.12	136	266	111	69	99	200
SPAC227.13c	3103	7329	3795	1228	3856	4012
SPAC227.14	310	537	270	25	285	230
SPAC227.15	913	1894	933	187	589	730
SPAC227.16c	2456	3473	851	291	1409	830
SPAC227.17c	242	1572	160	167	167	510
SPAC227.18	4545	30725	5371	5870	3930	19031
SPAC227.19c	0	0	0	0	0	0
SPAC22A12.01c	292	507	217	24	214	235
SPAC22A12.02c	0	0	0	0	0	0
SPAC22A12.03c	609	700	236	65	351	193
SPAC22A12.04c	109373	85021	44751	11644	41934	13137
SPAC22A12.05	1043	828	448	40	453	129
SPAC22A12.06c	958	2576	1076	417	1490	1329
SPAC22A12.07c	965	1967	2413	715	963	1536
SPAC22A12.08c	388	1208	335	105	319	606
SPAC22A12.09c	651	1289	531	118	501	708
SPAC22A12.10	1447	3539	3347	964	1594	1969
SPAC22A12.11	507	1265	1150	288	450	954
SPAC22A12.12c	337	670	216	34	223	191
SPAC22A12.13	331	652	267	70	324	361
SPAC22A12.14c	79	346	50	4	76	218
SPAC22A12.15c	3913	3210	8921	751	3037	2343
SPAC22A12.16	1996	11205	3837	1620	2357	6995
SPAC22A12.17c	221	205	80	23	101	70
SPAC22E12.01	791	962	759	211	470	294
SPAC22E12.02	103	306	143	28	182	161
SPAC22E12.03c	334	2001	535	274	292	649
SPAC22E12.04	1020	2168	656	249	939	594
SPAC22E12.05c	988	2285	1090	410	639	720
SPAC22E12.06c	242	512	770	196	189	329
SPAC22E12.07	415	1758	431	155	476	1378
SPAC22E12.08	276	468	79	40	158	179
SPAC22E12.09c	1507	2788	2234	532	693	1040
SPAC22E12.10c	957	2445	799	257	880	1418
SPAC22E12.11c	1047	2478	1028	228	841	1451
SPAC22E12.13c	1091	2953	1000	211	1095	1326
SPAC22E12.14c	409	869	480	155	304	608
SPAC22E12.16c	1201	2299	1128	182	839	1239
SPAC22E12.17c	1041	2351	1524	334	1281	1443
SPAC22E12.18	136	367	38	8	125	163
SPAC22E12.19	332	708	199	74	305	343
SPAC22F3.02	24	8	6	0	3	5
SPAC22F3.03c	76	119	17	7	35	24
SPAC22F3.04	0	0	0	0	0	0
SPAC22F3.05c	89	118	70	8	43	50
SPAC22F3.06c	1085	2539	559	137	1254	1733
SPAC22F3.07c	6254	7191	3152	1019	2412	1200
SPAC22F3.08c	46	224	38	22	95	169
SPAC22F3.09c	208	1050	196	92	134	358
SPAC22F3.10c	747	2603	1026	331	1059	1834
SPAC22F3.11c	51	175	27	3	70	93
SPAC22F3.12c	237	283	131	28	158	96
SPAC22F3.13	454	1103	382	185	403	637
SPAC22F3.15	0	0	0	0	0	0
SPAC22F8.02c	0	0	0	0	0	0
SPAC22F8.03c	0	0	0	0	0	0
SPAC22F8.04	1356	1984	2943	602	1185	747
SPAC22F8.05	177	2014	152	313	159	1219
SPAC22F8.06	471	1365	559	74	522	641
SPAC22F8.07c	297	694	204	41	308	284
SPAC22F8.08	2037	4657	3051	951	2085	3061
SPAC22F8.09	137	544	65	15	193	402
SPAC22F8.10c	87	268	109	18	92	176
SPAC22F8.11	413	877	264	89	360	1063
SPAC22F8.12c	325	646	237	41	220	176
SPAC22G7.01c	454	906	475	92	338	565
SPAC22G7.02	741	1502	482	124	509	687
SPAC22G7.03	95	162	8	10	35	14
SPAC22G7.04	587	1529	472	146	499	845
SPAC22G7.05	52	196	55	2	56	174
SPAC22G7.06c	15594	30237	21407	7909	14699	18517
SPAC22G7.07c	226	351	119	9	131	83
SPAC22G7.08	236	1008	238	101	212	367
SPAC22G7.09c	1389	2242	1660	301	1440	1264
SPAC22G7.10	1092	2190	1011	164	925	1042
SPAC22G7.11c	21	189	22	6	23	44
SPAC22H10.02	619	1538	369	361	358	304
SPAC22H10.03c	401	924	487	66	377	513
SPAC22H10.04	759	1544	453	88	537	553
SPAC22H10.05c	1084	4834	1000	533	825	2049
SPAC22H10.06c	0	0	0	0	0	0
SPAC22H10.07	218	423	262	48	208	258
SPAC22H10.08	307	759	234	78	255	465
SPAC22H10.09	642	1293	254	50	362	585
SPAC22H10.10	165	447	57	50	121	238
SPAC22H10.11c	597	1555	577	114	469	970
SPAC22H10.12c	489	2200	500	161	406	1197
SPAC22H10.13	520	700	335	71	58	59
SPAC22H12.01c	900	2082	681	215	431	527
SPAC22H12.02	401	880	377	61	359	358
SPAC22H12.03	591	1389	254	205	357	616
SPAC22H12.04c	102949	138947	57115	17615	63190	34731
SPAC22H12.05c	153	500	243	88	151	269
SPAC23A1.02c	172	272	206	52	93	195
SPAC23A1.03	2757	2271	1806	334	1207	396
SPAC23A1.04c	414	650	666	76	286	417
SPAC23A1.05	956	898	705	227	557	299
SPAC23A1.06c	232	699	277	79	129	237
SPAC23A1.07	554	791	260	56	361	283
SPAC23A1.08c	48796	46085	26895	6618	28159	11495
SPAC23A1.09	377	614	168	52	237	142
SPAC23A1.10	80295	331596	226392	89718	98592	200949
SPAC23A1.11	81165	86566	63135	16334	50010	23365
SPAC23A1.12c	3995	14331	5311	2310	3491	6157
SPAC23A1.14c	763	1389	982	339	505	522
SPAC23A1.15c	216	614	184	46	248	229
SPAC23A1.16c	15	129	12	0	37	37
SPAC23A1.17	2472	4480	3256	776	2003	3211
SPAC23A1.18c	826	2881	802	438	702	740
SPAC23A1.19c	360	506	229	18	182	331
SPAC23A1.20	0	0	0	0	0	0
SPAC23C11.01	856	1023	1009	264	545	392
SPAC23C11.02c	28296	40451	17017	4525	21060	11363
SPAC23C11.03	136	260	123	20	193	287
SPAC23C11.04c	40	199	99	10	112	134
SPAC23C11.05	15897	32031	19300	5769	15093	13599
SPAC23C11.06c	463	986	504	167	313	366
SPAC23C11.07	0	0	0	0	0	0
SPAC23C11.08	0	0	0	0	0	0
SPAC23C11.09	1263	2732	1489	433	1230	2267
SPAC23C11.10	0	0	0	0	0	0
SPAC23C11.11	1401	3371	1278	286	1202	1446
SPAC23C11.12	0	0	0	0	0	0
SPAC23C11.13c	952	1824	1272	270	761	943
SPAC23C11.14	3529	7700	7222	2350	3070	3562
SPAC23C11.15	501	903	368	118	378	689
SPAC23C11.16	350	946	224	54	258	466
SPAC23C11.17	0	0	0	0	0	0
SPAC23C4.02	157	344	291	20	167	365
SPAC23C4.03	0	0	0	0	0	0
SPAC23C4.04c	0	0	0	0	0	0
SPAC23C4.05c	662	2454	1205	464	531	1155
SPAC23C4.06c	314	627	248	10	397	336
SPAC23C4.07	8	31	0	4	6	25
SPAC23C4.08	574	1409	472	177	384	502
SPAC23C4.09c	520	995	260	49	370	242
SPAC23C4.10	760	1167	408	121	449	598
SPAC23C4.11	1051	1246	377	117	214	113
SPAC23C4.12	715	2237	777	404	520	1032
SPAC23C4.13	208	1012	149	155	124	202
SPAC23C4.14	368	672	708	133	306	290
SPAC23C4.15	1777	2043	1378	249	1479	754
SPAC23C4.16c	525	1485	868	206	429	715
SPAC23C4.17	258	553	233	50	336	443
SPAC23C4.18c	388	541	180	42	207	282
SPAC23C4.19	279	803	321	64	280	732
SPAC23D3.01	309	573	187	11	314	261
SPAC23D3.02	475	671	383	82	460	301
SPAC23D3.03c	821	1797	631	180	715	864
SPAC23D3.04c	1286	6010	1743	1054	1398	4751
SPAC23D3.05c	22	38	18	0	66	30
SPAC23D3.06c	547	1150	539	133	513	753
SPAC23D3.07	1261	2631	1272	361	1109	1167
SPAC23D3.08	1689	3044	937	285	1178	838
SPAC23D3.09	198	500	316	72	323	286
SPAC23D3.10c	711	2797	651	449	782	1873
SPAC23D3.11	61	308	109	18	55	218
SPAC23D3.12	2308	11539	9311	5451	4284	5794
SPAC23D3.13c	0	0	0	0	0	0
SPAC23D3.14c	0	0	0	0	0	0
SPAC23D3.16	260	273	93	15	86	68
SPAC23D3.17	244	443	68	34	91	63
SPAC23E2.01	729	2325	784	231	735	1743
SPAC23E2.02	0	0	0	0	0	0
SPAC23E2.03c	959	1801	1040	332	601	615
SPAC23G3.01	922	2681	1013	243	886	1510
SPAC23G3.02c	1646	3105	957	458	1469	2414
SPAC23G3.03	658	1447	634	173	970	1062
SPAC23G3.04	188	540	194	31	264	226
SPAC23G3.05c	1559	1713	991	366	821	355
SPAC23G3.06	1167	3175	1417	331	1245	2037
SPAC23G3.07c	450	715	266	29	351	356
SPAC23G3.08c	831	1723	675	208	534	863
SPAC23G3.09	438	1066	320	143	339	508
SPAC23G3.10c	273	785	224	72	292	564
SPAC23G3.11	835	2336	959	178	896	1251
SPAC23G3.12c	481	895	340	85	434	654
SPAC23H3.02c	362	1100	205	130	278	281
SPAC23H3.03c	115	371	59	8	80	121
SPAC23H3.04	0	0	0	0	0	0
SPAC23H3.05c	483	1090	390	42	360	445
SPAC23H3.06	564	1135	606	207	504	768
SPAC23H3.07c	877	988	424	169	563	374
SPAC23H3.08c	226	387	103	17	157	164
SPAC23H3.09c	3768	7171	3578	1133	3269	4881
SPAC23H3.10	516	937	358	66	368	502
SPAC23H3.11c	202	682	281	125	197	397
SPAC23H3.12c	104	206	77	30	51	113
SPAC23H3.13c	477	716	492	42	366	248
SPAC23H3.14	801	1277	512	158	535	427
SPAC23H3.15c	115	3433	65	354	68	629
SPAC23H4.01c	390	924	464	122	426	891
SPAC23H4.02	4174	7786	3404	1390	2685	3498
SPAC23H4.03c	1898	3161	1929	564	1182	1093
SPAC23H4.04	134	491	101	8	149	146
SPAC23H4.05c	6	4	0	0	0	0
SPAC23H4.06	6577	4426	12218	1482	6890	2908
SPAC23H4.07c	1138	1984	922	176	873	604
SPAC23H4.08	354	609	125	20	237	197
SPAC23H4.09	2329	4090	2454	325	2720	1752
SPAC23H4.10c	1094	2892	1795	343	2042	3149
SPAC23H4.11c	120	234	15	0	75	69
SPAC23H4.12	808	2361	552	164	743	958
SPAC23H4.13c	264	351	200	43	175	158
SPAC23H4.14	364	931	306	61	271	321
SPAC23H4.15	494	629	440	66	367	576
SPAC23H4.16c	0	0	0	0	0	0
SPAC23H4.17c	192	458	107	39	131	243
SPAC23H4.18c	758	1516	264	63	321	268
SPAC23H4.21	108	331	84	29	75	81
SPAC24B11.05	358	860	438	144	225	463
SPAC24B11.06c	921	2173	960	241	735	1016
SPAC24B11.07c	802	1361	946	206	828	733
SPAC24B11.08c	828	1348	1679	387	740	743
SPAC24B11.09	559	1696	1000	377	442	1111
SPAC24B11.10c	502	1038	763	141	423	664
SPAC24B11.11c	294	892	250	69	388	563
SPAC24B11.12c	1260	1464	1441	287	746	780
SPAC24B11.13	1171	1642	1416	268	895	684
SPAC24B11.14	0	0	0	0	0	0
SPAC24C9.02c	852	1802	345	49	552	468
SPAC24C9.03	571	2293	962	207	873	2261
SPAC24C9.04	453	495	101	27	196	109
SPAC24C9.05c	367	600	279	37	262	372
SPAC24C9.06c	3543	19125	4633	2643	3708	22607
SPAC24C9.07c	0	0	0	0	0	0
SPAC24C9.08	1097	5096	3030	1551	1107	4077
SPAC24C9.09	212	591	116	16	152	161
SPAC24C9.10c	1835	3689	782	304	1045	984
SPAC24C9.11	199	351	179	25	199	292
SPAC24C9.12c	22785	68866	43917	16615	28440	45972
SPAC24C9.13c	626	1258	383	97	455	267
SPAC24C9.14	979	2020	1173	641	794	880
SPAC24C9.15c	0	0	0	0	0	0
SPAC24C9.16c	5343	3858	2294	684	543	220
SPAC24H6.01c	222	556	515	142	233	333
SPAC24H6.02c	317	610	132	48	145	139
SPAC24H6.03	135	372	84	27	177	283
SPAC24H6.04	1465	3190	3187	704	1840	2626
SPAC24H6.05	1360	2072	1298	265	959	809
SPAC24H6.06	802	1377	454	63	470	510
SPAC24H6.07	32290	37247	28206	8942	19347	10394
SPAC24H6.08	319	578	193	86	157	245
SPAC24H6.09	1115	2064	1070	240	762	936
SPAC24H6.10c	4185	15063	4221	2145	3480	5805
SPAC24H6.11c	594	968	1211	317	820	438
SPAC24H6.12c	910	1488	503	102	975	592
SPAC24H6.13	2079	5080	3194	1272	1642	2714
SPAC25A8.01c	784	1771	791	269	761	1330
SPAC25A8.02	1358	3318	671	393	852	1163
SPAC25A8.03c	673	910	407	139	425	303
SPAC25B8.01	442	1010	418	103	301	284
SPAC25B8.02	66	258	43	36	83	92
SPAC25B8.03	404	988	582	222	360	438
SPAC25B8.04c	1308	2075	665	325	849	521
SPAC25B8.05	180	427	228	0	143	275
SPAC25B8.06c	301	652	171	21	291	230
SPAC25B8.07c	214	204	172	25	91	88
SPAC25B8.08	0	0	0	0	0	0
SPAC25B8.09	269	709	129	41	206	377
SPAC25B8.10	254	996	416	86	279	698
SPAC25B8.11	1191	2607	1237	291	1036	1200
SPAC25B8.12c	9627	31560	12778	6635	7872	12588
SPAC25B8.13c	1835	1341	2774	222	2337	1243
SPAC25B8.14	721	1351	395	153	420	536
SPAC25B8.15c	70	172	42	10	156	140
SPAC25B8.16	157	340	123	6	153	243
SPAC25B8.17	715	984	1113	249	777	400
SPAC25B8.18	215	426	103	41	137	76
SPAC25B8.19c	692	1382	850	160	683	772
SPAC25B8.20	79	119	10	14	47	40
SPAC25G10.01	206	762	334	105	280	502
SPAC25G10.02	95	131	55	0	58	52
SPAC25G10.03	9220	20894	9847	3744	7130	9191
SPAC25G10.04c	9	60	19	0	26	24
SPAC25G10.05c	5800	14705	7005	2222	5434	6725
SPAC25G10.06	18119	13476	7678	1724	6527	2314
SPAC25G10.07c	92	429	92	21	152	245
SPAC25G10.08	945	3351	1259	331	913	2329
SPAC25G10.09c	4168	5675	7286	1340	2987	2913
SPAC25H1.02	456	971	361	128	325	384
SPAC25H1.03	99	430	151	38	73	119
SPAC25H1.04	0	0	0	0	0	0
SPAC25H1.05	1084	1136	769	214	534	333
SPAC25H1.06	1023	1370	580	103	673	474
SPAC25H1.07	1602	2657	2694	584	1223	1408
SPAC25H1.08c	509	1834	558	151	601	1116
SPAC25H1.09	9	14	0	0	12	11
SPAC25H1.10c	1650	2785	848	304	575	317
SPAC26A3.01	2911	6157	7655	2076	2146	3125
SPAC26A3.02	208	435	198	59	81	235
SPAC26A3.03c	9	32	12	0	77	24
SPAC26A3.04	46675	46526	38334	9654	32030	14133
SPAC26A3.05	4812	7866	4774	1241	3813	4736
SPAC26A3.06	70	273	61	0	78	209
SPAC26A3.07c	28726	34243	16983	4494	19142	9121
SPAC26A3.08	1403	1879	954	318	827	591
SPAC26A3.09c	0	0	0	0	0	0
SPAC26A3.10	529	1182	525	102	442	997
SPAC26A3.11	944	2220	1167	292	1132	1672
SPAC26A3.12c	674	1767	807	190	650	1322
SPAC26A3.13c	0	0	0	0	0	0
SPAC26A3.14c	2549	3232	1395	685	879	550
SPAC26A3.15c	1635	4302	2689	499	1732	2281
SPAC26A3.16	669	1897	1094	189	686	1136
SPAC26A3.17c	621	2004	443	102	484	953
SPAC26F1.01	479	1432	610	171	368	625
SPAC26F1.02	0	0	0	0	0	0
SPAC26F1.03	1506	10806	2129	1478	2559	8477
SPAC26F1.04c	232	1133	329	204	213	650
SPAC26F1.05	91	111	79	5	50	40
SPAC26F1.06	123802	71444	144602	11751	77906	28627
SPAC26F1.07	3332	9576	4420	1513	2979	4224
SPAC26F1.08c	235	418	249	53	144	155
SPAC26F1.09	271	760	165	28	270	456
SPAC26F1.10c	1021	2254	1368	378	637	1070
SPAC26F1.11	6	8	0	0	0	2
SPAC26F1.12c	40	168	48	4	48	159
SPAC26F1.13c	1862	6996	2295	864	1943	5468
SPAC26F1.14c	140	614	198	91	58	390
SPAC26H5.02c	218	501	227	46	192	322
SPAC26H5.03	324	620	213	80	252	389
SPAC26H5.04	190	469	187	19	189	258
SPAC26H5.05	1582	2804	1238	330	1449	2082
SPAC26H5.06	99	324	101	9	144	185
SPAC26H5.07c	3393	9806	7105	2851	2812	5628
SPAC26H5.08c	1252	1324	3267	530	976	661
SPAC26H5.09c	2000	2956	6302	947	2621	2290
SPAC26H5.10c	7485	23269	7480	2414	7427	10069
SPAC26H5.11	1049	2088	1328	246	826	843
SPAC26H5.12	485	1011	227	52	338	421
SPAC26H5.13c	1096	1305	1314	250	583	414
SPAC27D7.02c	250	522	152	7	179	468
SPAC27D7.03c	198	350	315	34	595	158
SPAC27D7.04	80	174	33	18	67	36
SPAC27D7.05c	266	246	142	18	214	65
SPAC27D7.06	721	2273	566	252	626	753
SPAC27D7.07c	929	1621	598	235	470	377
SPAC27D7.08c	270	506	176	0	182	157
SPAC27D7.09c	5849	2821	12712	1326	2686	699
SPAC27D7.11c	14527	36096	36861	15555	10094	6540
SPAC27D7.12c	194	456	137	70	98	127
SPAC27D7.13c	0	0	0	0	0	0
SPAC27D7.14c	387	1068	348	64	339	1046
SPAC27E2.01	289	590	225	29	141	203
SPAC27E2.02	226	662	128	50	250	278
SPAC27E2.03c	2365	5750	2829	688	2168	2996
SPAC27E2.04c	129	49	38	0	30	1
SPAC27E2.05	0	0	0	0	0	0
SPAC27E2.06c	377	1131	196	77	323	463
SPAC27E2.07	287	613	446	121	274	357
SPAC27E2.08	0	0	0	0	0	0
SPAC27E2.09	1298	1581	1185	191	1069	830
SPAC27E2.10c	765	1496	536	83	444	594
SPAC27E2.11c	168285	230682	152334	53206	73853	41573
SPAC27E2.12	0	0	0	0	0	0
SPAC27E2.14	17	59	4	10	27	13
SPAC27F1.02c	1693	4522	1748	266	1834	2259
SPAC27F1.03c	174	462	117	25	117	110
SPAC27F1.04c	67	177	23	0	40	102
SPAC27F1.05c	309	491	325	67	124	210
SPAC27F1.06c	45	358	97	4	86	340
SPAC27F1.07	3018	6047	5871	1438	2296	2417
SPAC27F1.08	912	1993	1357	760	510	981
SPAC27F1.09c	546	1334	535	87	400	813
SPAC27F1.10	0	7	0	0	0	0
SPAC29A4.02c	12340	36945	21027	7383	11749	17058
SPAC29A4.03c	0	0	0	0	0	0
SPAC29A4.04c	1181	3425	2034	447	1367	3146
SPAC29A4.05	769	1922	628	128	611	686
SPAC29A4.06c	67	267	68	2	40	111
SPAC29A4.07	177	250	142	22	139	94
SPAC29A4.08c	1002	2629	1141	219	1002	1354
SPAC29A4.09	255	989	164	62	277	621
SPAC29A4.10	276	680	127	48	232	362
SPAC29A4.11	159	467	199	46	211	343
SPAC29A4.12c	3	20	4	0	8	2
SPAC29A4.13	729	1031	609	158	619	502
SPAC29A4.14c	96	269	86	41	96	287
SPAC29A4.15	816	3617	1297	196	967	2184
SPAC29A4.16	2072	3441	2797	384	2395	2762
SPAC29A4.17c	281	1216	153	323	100	300
SPAC29A4.18	805	1749	1034	182	839	795
SPAC29A4.19c	1041	1730	1416	282	615	568
SPAC29A4.20	297	840	363	106	339	604
SPAC29A4.22	0	0	0	0	0	0
SPAC29A4.23	0	0	0	0	0	0
SPAC29B12.01	1039	1840	569	181	693	1116
SPAC29B12.02c	429	888	380	59	414	752
SPAC29B12.03	2163	8116	2024	1288	1621	2169
SPAC29B12.04	3659	20385	7175	4809	4815	22227
SPAC29B12.05c	119	207	67	0	82	76
SPAC29B12.06c	950	1293	837	198	684	374
SPAC29B12.07	1041	1741	1659	384	987	1366
SPAC29B12.08	3196	5818	4209	1080	3092	3257
SPAC29B12.10c	3264	2376	6375	581	3128	1887
SPAC29B12.11c	403	1042	149	137	203	336
SPAC29B12.12	0	0	0	0	0	0
SPAC29B12.13	311	754	148	55	80	166
SPAC29B12.14c	576	1020	740	204	513	562
SPAC29E6.01	485	1243	527	117	415	496
SPAC29E6.02	93	217	91	9	157	146
SPAC29E6.03c	0	0	0	0	0	0
SPAC29E6.04	0	0	0	0	0	0
SPAC29E6.05c	212	422	105	28	167	112
SPAC29E6.06c	404	1127	462	129	475	953
SPAC29E6.07	0	0	0	0	0	0
SPAC29E6.08	2921	10702	2722	1422	2079	3076
SPAC29E6.09	469	717	240	62	235	229
SPAC29E6.10c	588	743	347	72	490	440
SPAC2C4.03c	1018	1608	500	142	522	358
SPAC2C4.04c	600	991	194	78	304	119
SPAC2C4.05	4375	4737	3016	961	2120	1237
SPAC2C4.06c	60	286	92	33	128	201
SPAC2C4.07c	276	531	174	72	149	343
SPAC2C4.08	94	264	55	19	48	114
SPAC2C4.09	365	1737	229	100	253	519
SPAC2C4.10c	346	897	201	34	197	267
SPAC2C4.11c	505	857	568	95	502	527
SPAC2C4.12c	81	252	56	6	42	162
SPAC2C4.13	622	1184	1154	324	406	350
SPAC2C4.14c	342	1217	219	76	339	443
SPAC2C4.15c	137	724	177	85	182	483
SPAC2C4.16c	56594	74269	38559	11840	30974	17384
SPAC2C4.17c	711	1472	980	256	387	716
SPAC2E12.02	619	2307	588	239	562	1118
SPAC2E12.03c	296	1865	253	275	199	1291
SPAC2E12.05	69	361	80	49	113	86
SPAC2E1P3.01	321	644	301	50	307	275
SPAC2E1P3.02c	76	473	147	43	41	287
SPAC2E1P3.03c	0	0	0	0	0	0
SPAC2E1P3.04	1680	3624	1743	505	975	2181
SPAC2E1P3.05c	12150	31333	16117	11148	11408	13488
SPAC2E1P5.01c	242	737	594	106	152	488
SPAC2E1P5.02c	0	0	0	0	0	0
SPAC2E1P5.03	506	1562	700	187	475	592
SPAC2E1P5.04c	131	491	100	48	143	228
SPAC2E1P5.05	190	442	247	49	131	540
SPAC2F3.01	0	0	0	0	0	0
SPAC2F3.02	693	1691	596	181	537	518
SPAC2F3.03c	321	1178	487	84	546	777
SPAC2F3.04c	715	917	524	158	407	286
SPAC2F3.05c	478	1211	345	189	172	255
SPAC2F3.06c	686	1404	798	212	624	1081
SPAC2F3.07c	0	0	0	0	0	0
SPAC2F3.08	236	1285	331	271	147	518
SPAC2F3.09	2384	4123	2719	650	2562	2456
SPAC2F3.10	510	891	503	121	360	424
SPAC2F3.11	889	1992	559	239	465	836
SPAC2F3.12c	135	378	166	6	129	153
SPAC2F3.13c	335	511	324	52	277	250
SPAC2F3.14c	425	794	341	16	464	336
SPAC2F3.15	424	1153	471	125	525	746
SPAC2F3.16	327	1404	246	152	242	715
SPAC2F3.17c	653	934	186	33	198	102
SPAC2F3.18c	1072	1119	646	108	430	278
SPAC2F7.02c	346	905	341	129	282	264
SPAC2F7.03c	1243	2088	1526	309	732	1079
SPAC2F7.04	797	1085	431	51	602	404
SPAC2F7.05c	1063	2076	1086	106	1378	1238
SPAC2F7.06c	0	20	6	0	4	32
SPAC2F7.07c	0	0	0	0	0	0
SPAC2F7.08c	0	0	0	0	0	0
SPAC2F7.09c	466	826	246	79	366	332
SPAC2F7.10	357	689	427	76	285	306
SPAC2F7.11	604	817	1318	198	642	707
SPAC2F7.13c	1215	2839	1385	431	1587	1924
SPAC2F7.14c	206	775	118	74	234	341
SPAC2F7.15	336	856	386	60	452	379
SPAC2F7.16c	499	1159	364	106	478	784
SPAC2F7.17	185	472	38	6	241	278
SPAC2G11.02	665	907	540	69	556	498
SPAC2G11.03c	679	1377	584	111	493	592
SPAC2G11.04	518	916	189	37	367	292
SPAC2G11.05c	60	232	33	6	68	103
SPAC2G11.06	225	902	246	77	240	444
SPAC2G11.07c	958	2970	1362	258	1116	2002
SPAC2G11.08c	70	141	34	6	50	54
SPAC2G11.09	1929	3294	2675	940	1225	1487
SPAC2G11.10c	298	448	276	39	316	210
SPAC2G11.11c	292	749	364	64	274	299
SPAC2G11.12	338	1025	241	27	369	613
SPAC2G11.13	535	1086	779	233	265	406
SPAC2G11.14	142	892	114	23	171	616
SPAC2G11.15c	673	1543	279	195	393	360
SPAC2H10.01	145	274	166	61	19	68
SPAC2H10.02c	463	1005	241	68	315	254
SPAC2H10.04	0	0	0	0	0	0
SPAC30.01c	1582	2403	821	198	1066	1338
SPAC30.02c	936	1194	548	117	547	417
SPAC30.03c	588	901	293	60	423	442
SPAC30.04c	1671	3129	3494	794	1366	2664
SPAC30C2.02	208	625	389	74	299	460
SPAC30C2.03	413	536	213	6	222	127
SPAC30C2.04	0	0	0	0	0	0
SPAC30C2.05	998	1318	565	245	337	218
SPAC30C2.06c	220	426	115	35	188	398
SPAC30C2.07	1871	2936	1458	291	780	800
SPAC30C2.08	368	1076	482	94	407	792
SPAC30D11.01c	490	740	640	99	346	275
SPAC30D11.02c	3	6	10	4	2	4
SPAC30D11.03	0	0	0	0	0	0
SPAC30D11.04c	2291	4113	2824	723	1506	1809
SPAC30D11.05	279	625	123	31	88	142
SPAC30D11.06c	679	1089	1076	274	490	498
SPAC30D11.07	90	168	30	6	71	63
SPAC30D11.08c	1014	2601	697	161	860	1276
SPAC30D11.09	106	200	77	20	98	102
SPAC30D11.10	163	885	185	72	182	564
SPAC30D11.11	1119	1429	1561	244	1160	903
SPAC30D11.12	14915	14558	8505	1526	5743	2539
SPAC30D11.13	399	912	408	159	369	292
SPAC30D11.14c	533	1148	687	96	502	738
SPAC31A2.02	263	552	191	51	256	299
SPAC31A2.03	1274	2558	573	174	950	818
SPAC31A2.04c	3622	5833	2296	880	2047	1472
SPAC31A2.05c	561	823	334	56	308	512
SPAC31A2.06	1254	2503	555	154	658	812
SPAC31A2.07c	181	356	181	29	189	502
SPAC31A2.08	547	1078	331	126	410	319
SPAC31A2.09c	232	529	179	36	289	214
SPAC31A2.10	388	666	245	59	355	226
SPAC31A2.11c	857	1589	570	243	616	605
SPAC31A2.12	751	1737	876	181	593	699
SPAC31A2.13c	698	1008	198	87	294	219
SPAC31A2.14	603	1240	546	96	481	722
SPAC31A2.15c	351	658	92	42	290	265
SPAC31A2.16	493	751	348	50	411	396
SPAC31F12.01	795	1506	559	144	619	855
SPAC31G5.01	806	1396	749	122	796	525
SPAC31G5.02	1104	1275	921	249	444	326
SPAC31G5.03	76066	58999	45750	10250	40410	14084
SPAC31G5.04	3956	20239	4720	2914	4457	9411
SPAC31G5.05c	948	2467	977	305	1053	1193
SPAC31G5.06	0	0	0	0	0	0
SPAC31G5.07	0	0	0	0	0	0
SPAC31G5.08	184	391	56	0	90	237
SPAC31G5.09c	135	456	114	40	165	152
SPAC31G5.10	0	0	0	0	0	0
SPAC31G5.11	0	0	0	0	0	0
SPAC31G5.12c	318	956	348	192	230	372
SPAC31G5.13	937	1756	944	239	858	747
SPAC31G5.14	677	1988	1033	201	923	2322
SPAC31G5.15	350	696	357	65	261	402
SPAC31G5.16c	1065	1811	739	161	710	526
SPAC31G5.17c	31071	20078	21544	4233	19197	5616
SPAC31G5.18c	74	434	78	24	59	175
SPAC31G5.19	516	957	436	97	486	725
SPAC31G5.21	724	1566	291	59	435	254
SPAC323.01c	348	794	255	55	331	260
SPAC323.02c	1221	3926	1249	391	1240	1564
SPAC323.03c	659	959	423	230	349	509
SPAC323.04	1862	4160	1013	366	1466	2658
SPAC323.05c	74	231	59	18	46	63
SPAC323.06c	206	345	103	48	245	158
SPAC323.07c	806	2816	1747	619	711	1942
SPAC323.08	70	139	73	12	86	66
SPAC328.01c	833	1579	904	310	663	1249
SPAC328.02	128	394	159	5	95	363
SPAC328.03	798	3424	1568	653	879	2539
SPAC328.04	330	1080	432	111	302	632
SPAC328.05	565	1058	599	99	459	440
SPAC328.06	600	1552	533	82	514	977
SPAC328.07c	551	1374	616	254	379	763
SPAC328.08c	201	594	191	36	152	258
SPAC328.09	939	3516	745	491	829	1601
SPAC328.10c	85582	80599	70227	18894	53426	21241
SPAC32A11.01	66	319	59	27	57	135
SPAC32A11.02c	204	696	163	30	231	544
SPAC32A11.03c	572	883	560	189	444	485
SPAC32A11.04c	2661	8885	2075	507	2740	4507
SPAC343.01c	404	942	416	41	469	506
SPAC343.02	1417	1499	884	162	1096	511
SPAC343.03	119	216	85	18	107	52
SPAC343.04c	152	778	157	51	158	505
SPAC343.05	1213	4138	2136	699	1783	3983
SPAC343.06c	764	1968	501	268	422	543
SPAC343.07	0	0	0	0	0	0
SPAC343.08c	59	86	74	20	67	49
SPAC343.09	864	1139	702	128	812	713
SPAC343.10	474	1155	558	116	435	902
SPAC343.11c	1003	1564	720	186	667	884
SPAC343.12	4501	37015	8226	17520	1601	12768
SPAC343.13	555	944	263	21	429	463
SPAC343.14c	2243	6881	2062	890	1907	2848
SPAC343.15	420	775	243	62	372	327
SPAC343.16	0	0	0	0	0	0
SPAC343.17c	197	434	196	35	166	239
SPAC343.18	230	451	96	41	109	93
SPAC343.19	637	948	424	183	433	479
SPAC343.20	0	0	0	0	0	0
SPAC343.21	12	54	11	15	10	29
SPAC3A11.02	1008	1486	572	159	778	698
SPAC3A11.03	234	301	173	37	259	68
SPAC3A11.04	621	684	383	110	334	162
SPAC3A11.05c	276	1304	226	62	193	520
SPAC3A11.06	303	979	175	93	236	310
SPAC3A11.07	3702	8671	4308	1598	3518	6133
SPAC3A11.08	135	379	121	31	97	170
SPAC3A11.09	177	683	476	98	178	322
SPAC3A11.10c	666	2979	1272	992	438	1667
SPAC3A11.11c	292	800	297	113	176	279
SPAC3A11.12c	517	2080	876	158	914	1631
SPAC3A11.13	2173	2760	858	165	1203	499
SPAC3A11.14c	53	278	20	8	80	197
SPAC3A12.02	380	566	223	13	278	175
SPAC3A12.03c	0	0	0	0	0	0
SPAC3A12.04c	0	0	0	0	0	0
SPAC3A12.05c	534	1080	578	133	415	768
SPAC3A12.06c	940	2001	1780	613	693	1058
SPAC3A12.07	2260	2512	939	163	1224	677
SPAC3A12.08	281	796	144	64	182	349
SPAC3A12.09c	87	165	55	0	61	68
SPAC3A12.10	36899	38227	31607	7067	26335	12614
SPAC3A12.11c	101	363	71	14	178	291
SPAC3A12.12	302	621	148	13	247	136
SPAC3A12.13c	971	2215	1067	103	1010	1033
SPAC3A12.14	556	2306	761	229	468	701
SPAC3A12.15	578	1139	363	59	372	494
SPAC3A12.16c	944	1759	916	272	635	660
SPAC3A12.17c	305	542	485	153	324	329
SPAC3A12.18	1124	5613	2024	887	1832	5204
SPAC3A12.19	27	89	53	0	53	74
SPAC3C7.01c	2200	2262	1371	226	1498	955
SPAC3C7.02c	0	0	0	0	0	0
SPAC3C7.03c	379	471	288	24	287	213
SPAC3C7.04	777	2494	735	299	553	1626
SPAC3C7.05c	285	974	256	133	175	368
SPAC3C7.06c	814	1148	804	125	488	491
SPAC3C7.07c	201	404	158	12	163	190
SPAC3C7.08c	966	2307	922	187	890	1694
SPAC3C7.09	226	243	88	14	171	68
SPAC3C7.10	258	559	284	47	293	248
SPAC3C7.11c	3492	7990	12034	2015	3387	6644
SPAC3C7.12	370	1118	301	33	479	712
SPAC3C7.13c	205	938	212	115	201	608
SPAC3C7.14c	8644	12176	13424	3776	21471	15439
SPAC3F10.02c	1209	1516	1878	242	758	588
SPAC3F10.03	761	3549	1324	334	912	3024
SPAC3F10.04	179	677	287	64	269	609
SPAC3F10.05c	642	1035	583	169	523	417
SPAC3F10.06c	0	0	0	0	0	0
SPAC3F10.07c	0	0	0	0	0	0
SPAC3F10.08c	81	170	65	13	67	124
SPAC3F10.09	284	685	228	32	303	339
SPAC3F10.10c	149	123	103	46	133	128
SPAC3F10.11c	1036	1827	2074	622	907	1124
SPAC3F10.12c	400	780	170	9	307	242
SPAC3F10.13	887	1740	1246	337	801	854
SPAC3F10.15c	825	2421	482	358	355	425
SPAC3F10.16c	526	901	380	57	430	555
SPAC3F10.17	111	404	113	40	163	272
SPAC3F10.18c	16456	13096	4541	875	2874	942
SPAC3F10.19	4174	7430	2107	1297	2126	1905
SPAC3G6.01	329	627	235	33	344	480
SPAC3G6.02	931	1533	426	76	347	182
SPAC3G6.03c	411	592	512	88	513	264
SPAC3G6.04	77	124	118	0	103	93
SPAC3G6.05	993	8279	933	1163	972	6402
SPAC3G6.06c	25	165	43	8	66	166
SPAC3G6.07	0	52	0	8	0	8
SPAC3G6.08	543	974	373	39	315	217
SPAC3G6.09c	625	1163	651	157	700	591
SPAC3G6.10c	125	128	131	23	151	101
SPAC3G6.11	135	375	82	18	117	136
SPAC3G6.13c	9447	7165	2546	497	2790	780
SPAC3G9.01	635	946	230	88	497	425
SPAC3G9.02	156	411	73	6	82	150
SPAC3G9.03	20784	17856	10540	2496	10961	4285
SPAC3G9.04	392	728	248	29	202	201
SPAC3G9.05	685	904	590	141	522	542
SPAC3G9.06	1228	3510	1599	288	1384	2314
SPAC3G9.07c	190	429	200	17	206	208
SPAC3G9.08	106	199	138	38	129	170
SPAC3G9.09c	2097	5066	2546	393	2509	2602
SPAC3G9.10c	92	405	86	36	175	213
SPAC3G9.11c	220	574	223	76	149	304
SPAC3G9.12	470	697	300	96	364	513
SPAC3G9.13c	975	769	670	128	677	294
SPAC3G9.14	2195	3839	1974	401	1631	1664
SPAC3G9.15c	0	0	0	0	0	0
SPAC3G9.16c	0	0	0	0	0	0
SPAC3G9.17	0	0	0	0	0	0
SPAC3H1.01c	188	402	116	2	161	279
SPAC3H1.02c	482	1100	460	143	487	614
SPAC3H1.03	262	462	74	31	214	126
SPAC3H1.04c	364	905	287	26	227	463
SPAC3H1.05	2221	4558	2862	730	1587	1495
SPAC3H1.06c	1357	1926	2828	651	2082	1395
SPAC3H1.07	1993	5592	3549	977	2528	3270
SPAC3H1.08c	332	1001	141	21	313	189
SPAC3H1.09c	985	1789	1908	495	721	918
SPAC3H1.10	391	502	196	13	234	276
SPAC3H1.11	2293	4938	1433	349	1321	1999
SPAC3H1.12c	418	825	275	90	285	498
SPAC3H1.13	385	741	218	64	267	187
SPAC3H1.14	245	512	76	50	111	91
SPAC3H5.04	1017	2824	486	170	629	777
SPAC3H5.05c	18743	12489	15938	2943	10103	3416
SPAC3H5.06c	206	646	295	41	339	546
SPAC3H5.07	22359	27376	21845	4983	17655	8497
SPAC3H5.08c	392	780	277	82	338	421
SPAC3H5.09c	1040	1883	1200	420	594	882
SPAC3H5.10	25677	32091	13865	3226	15964	7355
SPAC3H5.11	379	726	284	74	305	438
SPAC3H5.12c	54268	91639	49126	15504	40091	26625
SPAC3H5.13	0	0	0	0	0	0
SPAC3H8.02	692	1279	842	190	521	894
SPAC3H8.03	1509	1517	677	155	523	219
SPAC3H8.04	1410	2431	574	244	681	592
SPAC3H8.05c	1240	2087	1278	224	1241	1179
SPAC3H8.06	1057	2155	2582	762	888	809
SPAC3H8.07c	415	795	213	14	319	255
SPAC3H8.08c	364	562	291	112	304	327
SPAC3H8.09c	223	420	59	16	206	103
SPAC3H8.10	1638	3536	1360	393	1165	1515
SPAC458.02c	1204	4217	1026	156	1263	2328
SPAC458.03	360	624	195	42	195	303
SPAC458.04c	58	158	10	14	12	33
SPAC458.05	810	1271	416	100	445	509
SPAC458.06	172	441	151	10	133	131
SPAC458.07	80	327	81	114	64	248
SPAC4A8.02c	255	486	181	68	213	163
SPAC4A8.03c	517	1037	405	30	423	399
SPAC4A8.04	2211	6888	6315	3539	2829	5503
SPAC4A8.05c	495	1440	195	19	417	717
SPAC4A8.06c	1262	2048	974	281	777	815
SPAC4A8.07c	467	1088	337	58	381	522
SPAC4A8.08c	477	893	224	68	454	498
SPAC4A8.09c	86	343	35	21	82	195
SPAC4A8.10	490	1199	438	204	350	726
SPAC4A8.11c	5060	8510	6850	1877	4780	6218
SPAC4A8.12c	556	1304	356	103	499	525
SPAC4A8.13c	1041	1885	1043	296	930	731
SPAC4A8.14	252	701	389	25	340	461
SPAC4A8.15c	14384	12732	9595	2772	7226	3222
SPAC4A8.16c	1776	8527	2081	616	2199	6053
SPAC4C5.01	791	1768	800	195	689	900
SPAC4C5.02c	104	484	138	30	142	163
SPAC4C5.03	884	1376	1037	256	508	475
SPAC4C5.04	357	704	275	70	346	294
SPAC4D7.01c	842	1766	749	247	573	975
SPAC4D7.02c	775	3299	661	623	434	693
SPAC4D7.03	815	1297	595	123	535	537
SPAC4D7.04c	439	773	361	36	313	262
SPAC4D7.05	7358	17446	6807	2062	5833	6593
SPAC4D7.06c	231	615	151	56	231	299
SPAC4D7.07c	955	1087	663	91	461	368
SPAC4D7.08c	7378	11880	8289	2025	5498	4971
SPAC4D7.09	554	1938	737	216	558	1384
SPAC4D7.10c	705	2082	306	78	515	720
SPAC4D7.11	669	1133	1136	392	338	390
SPAC4D7.12c	147	832	291	15	219	420
SPAC4D7.13	375	918	436	7	362	662
SPAC4D7.14	0	0	0	0	0	0
SPAC4D7.15	0	0	0	0	0	0
SPAC4F10.02	393	952	470	125	386	447
SPAC4F10.03c	901	1702	862	267	740	701
SPAC4F10.04	471	822	249	54	325	335
SPAC4F10.05c	219	561	121	70	164	206
SPAC4F10.06	233	564	170	26	272	317
SPAC4F10.07c	1558	4528	1038	507	861	1725
SPAC4F10.08	52	103	14	0	16	43
SPAC4F10.09c	173	496	205	30	184	401
SPAC4F10.10c	513	1277	1431	222	420	553
SPAC4F10.11	118	752	193	87	171	539
SPAC4F10.12	897	791	406	132	418	246
SPAC4F10.13c	952	1670	1222	230	822	1014
SPAC4F10.14c	17461	21207	14544	2017	18412	8062
SPAC4F10.15c	694	1731	1398	347	860	1246
SPAC4F10.16c	301	1165	261	124	187	603
SPAC4F10.17	0	35	1	0	0	7
SPAC4F10.18	807	1414	980	232	663	667
SPAC4F10.19c	272	513	104	46	125	128
SPAC4F10.20	9343	5589	6052	843	4608	1593
SPAC4F10.22	0	0	0	0	0	0
SPAC4F8.01	244	1080	129	4	247	508
SPAC4F8.02c	968	1944	693	153	731	588
SPAC4F8.03	358	748	212	106	292	435
SPAC4F8.04	78	398	102	28	140	247
SPAC4F8.05c	296	652	185	51	211	190
SPAC4F8.06	342	632	237	76	230	236
SPAC4F8.07c	6651	7901	12404	1531	7255	4784
SPAC4F8.08	0	0	0	0	5	0
SPAC4F8.10c	347	1323	190	79	174	318
SPAC4F8.11	583	667	484	79	465	453
SPAC4F8.12c	1340	2758	985	267	1290	1599
SPAC4F8.13c	690	1617	669	174	630	938
SPAC4F8.14c	2151	4669	3163	848	2431	2684
SPAC4F8.15	699	1193	1348	262	435	542
SPAC4G8.02c	2130	1498	590	99	586	175
SPAC4G8.03c	430	1413	201	58	346	428
SPAC4G8.04	1162	3079	927	424	839	997
SPAC4G8.05	381	1082	453	160	255	597
SPAC4G8.06c	500	719	275	57	312	496
SPAC4G8.07c	123	404	171	68	136	275
SPAC4G8.08	565	1298	356	147	442	523
SPAC4G8.09	236	475	78	12	193	287
SPAC4G8.10	206	613	120	42	177	303
SPAC4G8.11c	83	219	46	14	96	71
SPAC4G8.12c	426	656	466	98	345	238
SPAC4G8.13c	669	1668	725	251	539	826
SPAC4G9.02	90	251	82	15	59	108
SPAC4G9.03	4047	5401	5323	833	4381	2966
SPAC4G9.04c	440	1408	408	132	381	828
SPAC4G9.05	1	5	0	0	10	5
SPAC4G9.06c	483	1259	378	114	392	397
SPAC4G9.07	54	92	20	29	51	32
SPAC4G9.08c	236	755	380	85	336	590
SPAC4G9.09c	3489	10221	3558	1224	3128	6793
SPAC4G9.10	449	4047	454	316	531	2648
SPAC4G9.11c	634	2431	426	133	367	703
SPAC4G9.12	566	1302	648	137	690	593
SPAC4G9.13c	147	553	91	16	123	286
SPAC4G9.14	937	1218	1011	303	475	436
SPAC4G9.15	1578	2754	2868	707	1270	1152
SPAC4G9.16c	53992	54950	31359	8188	38461	14996
SPAC4G9.17c	292	810	257	8	322	340
SPAC4G9.19	369	1269	169	138	250	358
SPAC4G9.20c	2614	2805	3717	899	3058	1931
SPAC4G9.22	1408	2477	1613	682	1283	1189
SPAC4H3.01	266	851	337	21	282	759
SPAC4H3.02c	374	730	185	34	342	185
SPAC4H3.03c	23	175	3	36	14	74
SPAC4H3.04c	133	402	66	17	73	72
SPAC4H3.05	60	204	64	15	103	105
SPAC4H3.06	256	266	141	20	156	95
SPAC4H3.07c	2195	4139	1459	451	1274	950
SPAC4H3.08	94	318	57	26	31	51
SPAC4H3.09	3299	6258	1779	984	1588	1426
SPAC4H3.10c	55410	75298	120915	19141	55183	47612
SPAC4H3.11c	122	435	142	25	92	328
SPAC4H3.13	535	619	183	67	282	126
SPAC4H3.14c	61	276	44	0	83	216
SPAC4H3.16	288	403	214	68	123	111
SPAC4H3.17	0	0	0	0	0	0
SPAC513.01c	18947	92535	41707	26132	19983	45933
SPAC513.02	58	313	10	18	36	31
SPAC513.03	1431	725	614	93	18	18
SPAC513.04	0	0	0	0	0	0
SPAC513.05	370	1081	459	202	228	882
SPAC513.06c	367	545	172	96	292	281
SPAC513.07	918	1097	548	122	580	371
SPAC521.02	1741	2814	426	124	764	587
SPAC521.03	1818	5864	1857	1091	1921	3417
SPAC521.04c	602	2046	937	338	324	981
SPAC521.05	43157	48848	39404	9007	31631	16164
SPAC56E4.02c	304	499	144	72	139	208
SPAC56E4.03	3531	28658	5858	5792	3931	35120
SPAC56E4.04c	0	0	0	0	0	0
SPAC56E4.05	1924	2549	1739	452	1370	570
SPAC56E4.06c	350	817	739	184	338	538
SPAC56E4.07	452	766	322	49	327	290
SPAC56F8.02	783	1126	850	259	533	588
SPAC56F8.03	459	717	392	90	478	588
SPAC56F8.04c	0	0	0	0	0	0
SPAC56F8.05c	1991	5554	1496	283	1562	2390
SPAC56F8.06c	671	709	532	211	310	271
SPAC56F8.07	0	0	0	0	0	0
SPAC56F8.08	0	0	0	0	0	0
SPAC56F8.09	77	199	22	7	95	228
SPAC56F8.10	723	1728	726	177	704	1169
SPAC56F8.11	569	696	583	50	347	306
SPAC56F8.12	0	0	0	0	0	0
SPAC56F8.13	66	49	30	7	20	12
SPAC56F8.14c	10	72	19	6	4	50
SPAC56F8.15	491	1014	314	319	178	246
SPAC56F8.16	1541	4528	2337	754	1426	2483
SPAC57A10.02	1333	3837	1801	576	1149	1429
SPAC57A10.03	159	199	101	8	143	72
SPAC57A10.04	0	33	5	0	2	0
SPAC57A10.05c	826	1198	715	236	593	880
SPAC57A10.06	0	0	0	0	0	0
SPAC57A10.07	1830	1214	1502	178	1042	405
SPAC57A10.08c	298	603	279	119	136	138
SPAC57A10.09c	1253	2968	997	263	826	1081
SPAC57A10.10c	321	940	374	25	353	550
SPAC57A10.11c	202	756	202	44	320	463
SPAC57A10.12c	13165	14424	10694	2637	8249	5463
SPAC57A10.14	1676	1879	696	228	593	336
SPAC57A7.04c	9929	35302	16033	7907	7652	17955
SPAC57A7.05	1398	3966	1199	1169	906	2644
SPAC57A7.06	99	484	90	16	174	635
SPAC57A7.07c	1018	1563	632	185	703	555
SPAC57A7.08	1289	4398	1173	486	954	2580
SPAC57A7.09	332	1057	597	235	149	237
SPAC57A7.10c	1091	2820	1245	336	978	2000
SPAC57A7.11	793	1875	1063	257	865	1102
SPAC57A7.12	3047	11837	3872	1387	2902	5376
SPAC57A7.13	212	497	96	16	218	301
SPAC57A7.15c	339	290	101	48	110	39
SPAC589.02c	0	0	0	0	0	0
SPAC589.03c	57	130	39	0	44	53
SPAC589.04	895	1138	667	166	369	257
SPAC589.05c	236	402	132	24	262	147
SPAC589.06c	10460	13953	11512	2911	5656	3397
SPAC589.07c	0	0	0	0	0	0
SPAC589.08c	365	595	96	56	139	122
SPAC589.09	229	636	156	53	228	247
SPAC589.10c	71082	76370	29895	6250	42320	16322
SPAC589.11	0	0	0	0	0	0
SPAC589.12	0	0	0	0	0	0
SPAC5D6.01	15569	10413	9334	1740	11396	4007
SPAC5D6.02c	343	444	290	38	230	135
SPAC5D6.04	511	1453	1083	473	463	662
SPAC5D6.05	881	1395	460	94	713	548
SPAC5D6.06c	178	351	156	49	159	87
SPAC5D6.07c	414	1330	506	256	333	305
SPAC5D6.08c	1265	977	647	208	518	179
SPAC5D6.09c	363	487	590	112	233	176
SPAC5D6.10c	0	0	0	0	0	0
SPAC5D6.12	4290	2832	2864	435	2326	742
SPAC5D6.13	191	675	304	98	179	367
SPAC5H10.01	0	0	0	0	0	0
SPAC5H10.02c	30	113	19	8	15	37
SPAC5H10.03	12239	27649	8089	3692	8665	9719
SPAC5H10.04	11	13	9	0	9	2
SPAC5H10.05c	159	297	113	44	185	241
SPAC5H10.06c	1420	5076	1169	660	1635	4272
SPAC5H10.07	18	28	3	0	3	6
SPAC5H10.08c	0	0	0	0	0	0
SPAC5H10.09c	41	114	61	0	32	69
SPAC5H10.10	271	1874	446	180	332	1572
SPAC5H10.11	83	307	28	26	30	97
SPAC5H10.12c	404	765	485	230	310	445
SPAC5H10.13c	1031	1429	1508	204	805	787
SPAC607.02c	149	369	56	48	93	143
SPAC607.03c	10106	9517	4178	918	5199	2141
SPAC607.04	880	1145	506	83	620	421
SPAC607.05	1353	3079	1121	285	1103	975
SPAC607.06c	285	505	218	16	198	207
SPAC607.07c	2612	3392	1783	797	888	619
SPAC607.08c	0	0	0	0	0	0
SPAC607.09c	211	624	514	176	155	413
SPAC607.10	317	666	238	39	194	319
SPAC630.03	1455	5216	1742	611	1224	1786
SPAC630.04c	359	734	306	179	308	258
SPAC630.05	201	674	222	115	244	410
SPAC630.06c	230	616	196	42	313	195
SPAC630.07c	295	917	141	38	195	365
SPAC630.08c	12321	19259	24337	7727	13648	11602
SPAC630.09c	351	808	297	70	298	309
SPAC630.10	418	728	123	13	340	183
SPAC630.11	1465	1663	1098	465	643	375
SPAC630.12	444	590	497	110	239	321
SPAC630.13c	820	1596	842	138	754	688
SPAC630.14c	1028	3152	1091	300	954	1822
SPAC630.15	0	0	0	0	0	0
SPAC631.01c	4225	6585	3635	1333	2859	2256
SPAC631.02	1050	2945	1296	359	1083	1912
SPAC637.03	488	4123	1014	2031	278	911
SPAC637.04	389	835	394	82	362	519
SPAC637.05c	3290	7088	4236	1004	3034	3637
SPAC637.06	252	720	830	98	262	479
SPAC637.07	2203	9488	3420	1386	2276	5708
SPAC637.08	323	755	403	30	502	432
SPAC637.09	284	946	179	44	351	754
SPAC637.10c	446	2051	532	143	580	839
SPAC637.11	424	403	221	15	242	217
SPAC637.12c	152	463	195	44	176	238
SPAC637.13c	548	2585	532	267	601	1333
SPAC644.04	261	723	204	58	229	279
SPAC644.05c	879	1919	677	288	730	689
SPAC644.06c	1511	4266	1083	473	730	1255
SPAC644.07	405	1170	433	53	426	487
SPAC644.08	165	595	229	56	191	210
SPAC644.09	450	1669	196	175	267	594
SPAC644.10	300	462	174	22	240	107
SPAC644.11c	501	996	345	146	423	432
SPAC644.12	104	208	103	28	134	203
SPAC644.13c	516	1115	617	190	443	340
SPAC644.14c	174	287	206	14	185	274
SPAC644.15	20123	13806	11399	2193	9063	3393
SPAC644.16	6616	13542	4510	1149	4523	3812
SPAC644.17c	465	1718	268	46	434	650
SPAC644.18c	271	613	135	37	192	256
SPAC652.01	0	0	0	0	0	0
SPAC664.01c	173	577	176	41	167	509
SPAC664.02c	159	734	200	35	208	439
SPAC664.03	838	2734	909	214	1012	1636
SPAC664.04c	41563	27855	26047	4063	25960	6933
SPAC664.05	88803	160562	88519	30469	69696	50060
SPAC664.06	2927	5559	1346	185	2342	1878
SPAC664.07c	153	444	79	0	131	190
SPAC664.08c	140	380	119	8	139	306
SPAC664.09	381	758	678	152	275	462
SPAC664.10	218	412	287	29	181	336
SPAC664.11	3744	12606	5540	1136	7052	14829
SPAC664.12c	392	317	229	50	279	104
SPAC664.13	0	0	0	0	0	0
SPAC664.14	654	2069	1035	382	551	1716
SPAC664.15	525	1094	468	145	391	472
SPAC683.02c	62	196	76	15	91	160
SPAC683.03	0	0	0	0	0	0
SPAC688.02c	350	403	239	10	351	186
SPAC688.03c	209	699	88	125	111	141
SPAC688.04c	586	2534	620	376	433	690
SPAC688.06c	79	132	25	13	76	25
SPAC688.07c	1158	1965	1367	331	809	1052
SPAC688.08	0	0	0	0	0	0
SPAC688.09	212	638	155	16	182	245
SPAC688.10	440	733	162	63	245	375
SPAC688.11	562	1040	474	102	523	860
SPAC688.12c	618	1364	672	228	642	472
SPAC688.13	204	552	104	44	147	239
SPAC688.14	74	248	39	8	74	132
SPAC688.16	469	640	261	114	339	184
SPAC694.02	2336	3633	2477	586	1900	2219
SPAC694.03	466	742	124	65	217	160
SPAC694.04c	798	1396	745	149	846	633
SPAC694.05c	39227	37617	15479	2800	12261	5821
SPAC694.06c	319	725	120	50	263	585
SPAC6B12.02c	696	1215	414	77	418	646
SPAC6B12.03c	8	108	0	16	2	25
SPAC6B12.04c	368	1398	550	136	459	965
SPAC6B12.05c	53	401	106	6	59	312
SPAC6B12.06c	138	177	28	16	59	21
SPAC6B12.07c	1133	2824	987	443	861	1157
SPAC6B12.08	35	196	15	16	58	101
SPAC6B12.09	40	479	61	28	96	260
SPAC6B12.10c	262	602	138	83	222	242
SPAC6B12.11	710	1230	269	2	481	351
SPAC6B12.12	715	3496	649	138	833	2631
SPAC6B12.13	826	1372	166	91	374	434
SPAC6B12.14c	665	806	417	62	443	244
SPAC6B12.15	123870	197178	139806	57139	81870	54497
SPAC6B12.16	4	15	8	0	0	2
SPAC6B12.18	274	557	191	31	112	62
SPAC6B12.19	0	0	0	0	0	0
SPAC6C3.02c	6370	13335	6310	2890	4541	3896
SPAC6C3.03c	0	24	0	0	0	29
SPAC6C3.04	2576	15481	2611	2168	2476	8857
SPAC6C3.05	59	65	44	8	18	24
SPAC6C3.06c	345	734	626	81	333	528
SPAC6C3.07	0	0	0	0	0	0
SPAC6C3.08	344	676	234	41	222	222
SPAC6C3.09	1359	2115	668	316	816	775
SPAC6F12.02	734	1902	796	238	696	936
SPAC6F12.03c	131	1142	145	77	171	453
SPAC6F12.04	1696	1856	1160	398	840	428
SPAC6F12.05c	273	564	371	106	427	463
SPAC6F12.06	379	989	327	62	418	606
SPAC6F12.07	4622	7317	2536	735	2751	1579
SPAC6F12.08c	137	417	108	34	122	147
SPAC6F12.09	482	654	304	56	276	415
SPAC6F12.10c	1893	6912	2612	1167	1858	6805
SPAC6F12.11c	678	1797	361	78	601	627
SPAC6F12.12	844	2074	537	152	589	820
SPAC6F12.13c	2573	7410	2567	695	2421	3388
SPAC6F12.14	98	360	38	12	79	187
SPAC6F12.15c	203	479	143	87	175	291
SPAC6F12.16c	379	1070	355	97	454	749
SPAC6F12.17	588	1132	433	48	572	749
SPAC6F6.01	970	1494	1281	239	597	675
SPAC6F6.02c	889	2005	438	142	459	675
SPAC6F6.03c	809	3357	601	203	891	2575
SPAC6F6.04c	195	268	104	11	78	100
SPAC6F6.05	3799	3767	1620	437	1443	712
SPAC6F6.06c	1249	1570	2289	324	894	763
SPAC6F6.07c	144670	92760	81582	22654	64050	21170
SPAC6F6.08c	557	702	458	179	295	265
SPAC6F6.09	191	470	109	53	190	142
SPAC6F6.10c	2315	5351	2100	746	1707	1769
SPAC6F6.11c	207	1163	329	117	228	786
SPAC6F6.12	1167	2837	888	352	758	1106
SPAC6F6.13c	456	1356	460	144	377	787
SPAC6F6.15	1656	4566	1616	771	1234	1354
SPAC6F6.16c	335	500	178	43	304	281
SPAC6F6.17	815	1300	574	156	757	1086
SPAC6F6.19	0	0	0	0	0	0
SPAC6G10.02c	400	792	367	89	398	482
SPAC6G10.03c	300	873	256	149	391	904
SPAC6G10.04c	1082	3812	1444	390	1237	1734
SPAC6G10.05c	1282	2231	972	282	983	1242
SPAC6G10.06	0	0	0	0	0	0
SPAC6G10.07	714	1482	725	146	814	1171
SPAC6G10.08	917	8313	1140	694	2123	7707
SPAC6G10.09	1010	1760	2201	389	709	1543
SPAC6G10.10c	169	356	82	16	158	173
SPAC6G10.11c	97192	123437	37944	10330	52093	25440
SPAC6G10.12c	1829	5758	1566	398	1530	2307
SPAC6G9.01c	319	398	157	19	180	96
SPAC6G9.02c	334	548	339	41	430	525
SPAC6G9.03c	134	320	89	30	158	149
SPAC6G9.04	203	401	185	27	167	198
SPAC6G9.05	1376	1979	953	265	665	371
SPAC6G9.06c	282	514	173	38	225	362
SPAC6G9.07c	2184	4016	1523	446	1186	790
SPAC6G9.08	165	757	226	17	200	476
SPAC6G9.09c	21017	20504	16573	2553	17013	6696
SPAC6G9.10c	622	937	526	81	533	566
SPAC6G9.11	1773	3580	1376	609	1004	905
SPAC6G9.12	404	1883	398	91	484	1408
SPAC6G9.13c	0	0	0	0	0	0
SPAC6G9.14	1048	1748	1152	281	1040	950
SPAC6G9.15c	528	868	246	38	523	278
SPAC6G9.16c	320	1592	142	53	252	434
SPAC732.01	955	2213	912	356	548	607
SPAC732.02c	333	1107	226	62	231	506
SPAC750.01	77	134	180	20	482	423
SPAC750.02c	104	97	48	0	3	1
SPAC750.03c	0	0	0	0	0	0
SPAC750.04c	0	0	0	0	0	0
SPAC750.05c	360	1798	108	105	70	976
SPAC750.06c	0	0	0	0	0	0
SPAC750.07c	0	0	0	0	0	0
SPAC750.08c	0	0	0	0	0	0
SPAC767.01c	643	1683	738	138	512	1213
SPAC7D4.02c	589	1089	442	23	690	559
SPAC7D4.03c	1082	1904	1360	316	817	768
SPAC7D4.04	621	1391	471	79	472	802
SPAC7D4.05	270	499	97	12	162	165
SPAC7D4.06c	1094	1001	1548	299	902	351
[truncated: 3,276 more rows]

## Sheet: FP counts
	ribo.rep1.m3AT	ribo.rep1.p3AT	ribo.rep2.m3AT	ribo.rep2.p3AT	ribo.rep3.m3AT	ribo.rep3.p3AT
SPAC1002.01	0	0	0	0	0	0
SPAC1002.02	49	35	86	56	24	10
SPAC1002.03c	46	42	113	100	37	15
SPAC1002.04c	58	66	86	82	24	8
SPAC1002.05c	0	0	0	0	0	0
SPAC1002.06c	0	0	0	0	0	0
SPAC1002.07c	209	124	341	247	81	54
SPAC1002.08c	10	7	25	18	5	4
SPAC1002.09c	102	131	153	235	93	69
SPAC1002.10c	37	49	103	118	15	17
SPAC1002.11	10	4	13	11	0	3
SPAC1002.12c	86	75	140	117	38	34
SPAC1002.13c	717	231	1527	456	608	105
SPAC1002.14	4	3	16	10	5	4
SPAC1002.15c	16	14	37	16	11	5
SPAC1002.16c	19	18	24	28	6	10
SPAC1002.17c	13	12	23	19	13	10
SPAC1002.18	120	73	169	122	48	16
SPAC1002.19	12	19	11	16	9	3
SPAC1002.20	0	0	0	3	0	0
SPAC1006.01	99	145	154	146	55	43
SPAC1006.02	30	15	57	32	9	9
SPAC1006.03c	57	49	143	92	23	14
SPAC1006.04c	0	0	0	0	0	0
SPAC1006.05c	26	16	55	46	16	4
SPAC1006.06	50	65	123	106	29	14
SPAC1006.07	4546	1783	7629	2815	1947	547
SPAC1006.08	67	60	94	109	37	16
SPAC1006.09	101	132	182	141	50	28
SPAC1039.01	7	2	37	15	20	2
SPAC1039.02	169	48	397	164	145	26
SPAC1039.03	2	1	7	1	4	1
SPAC1039.04	4	2	6	12	3	3
SPAC1039.05c	22	20	49	39	13	9
SPAC1039.06	111	285	262	480	84	196
SPAC1039.07c	30	12	47	21	24	5
SPAC1039.08	11	2	23	6	9	0
SPAC1039.09	11	0	52	4	69	0
SPAC1039.10	47	12	156	28	53	25
SPAC1039.11c	20	7	27	18	11	5
SPAC105.01c	9	4	13	15	5	3
SPAC105.02c	330	143	482	268	102	62
SPAC105.03c	66	52	148	77	28	10
SPAC1071.01c	150	112	251	209	65	32
SPAC1071.02	134	76	277	133	43	29
SPAC1071.03c	0	0	0	0	0	0
SPAC1071.04c	0	0	0	0	0	0
SPAC1071.05	119	81	217	140	49	15
SPAC1071.06	156	106	274	205	52	31
SPAC1071.07c	2481	382	4037	704	1133	169
SPAC1071.08	1973	240	2992	445	772	102
SPAC1071.09c	104	110	205	194	41	30
SPAC1071.10c	5377	2661	12399	4505	3858	1162
SPAC1071.11	14	9	20	10	7	5
SPAC1071.12c	109	42	182	81	49	9
SPAC1071.13	1	0	0	0	0	0
SPAC1093.01	66	32	127	62	31	20
SPAC1093.02	398	321	630	531	111	85
SPAC1093.03	18	21	45	35	12	10
SPAC1093.04c	62	40	104	73	24	18
SPAC1093.05	197	113	335	184	85	26
SPAC1093.06c	48	35	61	53	6	8
SPAC1093.07	0	0	1	0	1	3
SPAC10F6.01c	3522	1025	6928	1961	1813	433
SPAC10F6.02c	108	74	218	151	43	26
SPAC10F6.03c	579	182	1232	319	268	60
SPAC10F6.04	27	23	54	54	8	4
SPAC10F6.05c	82	90	156	142	29	18
SPAC10F6.06	1157	1173	1746	1489	384	233
SPAC10F6.07c	0	0	0	0	0	0
SPAC10F6.08c	101	76	231	130	53	22
SPAC10F6.09c	154	141	293	300	82	61
SPAC10F6.10	130	68	221	127	53	22
SPAC10F6.11c	30	47	92	91	13	15
SPAC10F6.12c	18	7	39	16	15	1
SPAC10F6.13c	871	1474	1416	2525	313	566
SPAC10F6.14c	29	24	61	34	10	8
SPAC10F6.15	1	0	0	0	0	0
SPAC10F6.16	0	0	0	0	0	0
SPAC10F6.17c	25	21	60	46	27	4
SPAC110.01	0	0	0	0	0	0
SPAC110.02	44	63	103	83	26	11
SPAC110.03	422	343	793	469	207	79
SPAC110.04c	3758	1042	6850	1643	1569	327
SPAC110.06	1	0	0	0	0	0
SPAC1142.01	152	131	272	225	74	28
SPAC1142.02c	422	256	715	432	214	71
SPAC1142.03c	79	67	153	109	9	6
SPAC1142.04	242	125	459	246	93	55
SPAC1142.05	75	46	162	79	19	11
SPAC1142.06	492	318	771	471	215	88
SPAC1142.07c	160	160	294	315	59	52
SPAC1142.08	35	39	62	64	27	6
SPAC1142.09	0	0	0	0	0	0
SPAC11D3.01c	10	11	4	12	2	1
SPAC11D3.02c	206	512	350	896	100	169
SPAC11D3.03c	3	2	2	4	2	1
SPAC11D3.04c	113	54	223	118	47	26
SPAC11D3.05	5	1	9	15	4	0
SPAC11D3.06	5	1	3	7	0	0
SPAC11D3.07c	25	30	50	48	18	7
SPAC11D3.08c	0	2	5	7	2	1
SPAC11D3.09	0	3	3	7	0	0
SPAC11D3.10	2	3	7	3	1	1
SPAC11D3.11c	10	11	17	16	7	1
SPAC11D3.13	16	15	51	23	9	4
SPAC11D3.14c	118	9	331	8	110	4
SPAC11D3.15	271	80	721	112	182	17
SPAC11D3.16c	57	128	94	209	23	33
SPAC11D3.17	18	33	25	55	7	9
SPAC11D3.18c	85	4	293	17	82	7
SPAC11D3.19	1	1	8	4	1	1
SPAC11D3.20	0	0	0	0	0	0
SPAC11E3.01c	58	59	109	109	16	20
SPAC11E3.02c	44	60	90	95	17	13
SPAC11E3.03	44	23	96	54	12	4
SPAC11E3.04c	210	201	450	290	129	64
SPAC11E3.05	62	56	132	75	30	7
SPAC11E3.06	7	7	18	10	4	1
SPAC11E3.07	681	560	1148	992	274	145
SPAC11E3.08c	16	10	31	17	11	2
SPAC11E3.09	62	37	105	76	21	9
SPAC11E3.10	39	29	98	41	25	9
SPAC11E3.11c	55	50	149	73	34	3
SPAC11E3.12	19	11	33	10	6	3
SPAC11E3.13c	184	198	319	244	112	46
SPAC11E3.14	109	131	175	244	37	25
SPAC11E3.15	3060	343	5030	599	1402	158
SPAC11G7.01	170	112	331	124	118	45
SPAC11G7.02	383	286	614	492	142	76
SPAC11G7.03	153	119	267	167	60	31
SPAC11G7.04	1986	482	3077	824	641	156
SPAC11G7.05c	17	8	15	14	4	2
SPAC11G7.06c	0	4	3	0	0	0
SPAC11H11.01	43	43	66	103	14	10
SPAC11H11.02c	10	3	21	2	6	2
SPAC11H11.03c	23	15	44	27	17	7
SPAC11H11.04	0	0	0	1	0	0
SPAC11H11.05c	0	0	0	0	0	0
SPAC11H11.06	632	508	1035	820	236	102
SPAC1250.01	199	213	421	354	107	60
SPAC1250.02	0	0	1	0	0	0
SPAC1250.03	0	0	0	0	0	0
SPAC1250.04c	13	5	25	14	1	0
SPAC1250.05	442	177	622	222	187	67
SPAC1250.07	0	0	0	0	0	0
SPAC1296.01c	155	104	236	193	51	25
SPAC1296.02	587	328	772	470	195	79
SPAC1296.03c	7	3	7	11	1	1
SPAC1296.04	8	9	33	15	6	0
SPAC1296.05c	0	0	0	0	0	0
SPAC1296.06	91	56	133	96	43	18
SPAC12B10.01c	233	238	438	440	72	53
SPAC12B10.02c	128	93	277	143	79	36
SPAC12B10.03	66	68	125	84	28	12
SPAC12B10.04	84	58	123	68	28	16
SPAC12B10.05	26	12	50	32	16	7
SPAC12B10.06c	107	76	144	103	37	23
SPAC12B10.07	354	223	477	316	102	45
SPAC12B10.08c	4	5	14	11	2	0
SPAC12B10.09	0	0	0	0	0	0
SPAC12B10.10	25	18	44	34	5	6
SPAC12B10.11	0	0	0	0	0	0
SPAC12B10.12c	23	21	43	41	7	4
SPAC12B10.13	35	61	66	121	15	6
SPAC12B10.14c	0	0	0	0	0	0
SPAC12B10.15c	15	11	31	19	11	4
SPAC12B10.16c	10	9	30	21	14	12
SPAC12G12.01c	84	62	122	93	43	24
SPAC12G12.02	100	54	174	84	41	15
SPAC12G12.03	263	251	464	412	131	66
SPAC12G12.04	3417	1045	6143	1673	1455	431
SPAC12G12.05c	106	71	155	126	31	16
SPAC12G12.06c	173	103	276	158	67	27
SPAC12G12.07c	549	261	1019	412	257	80
SPAC12G12.08	90	82	158	127	38	25
SPAC12G12.09	88	83	151	110	44	10
SPAC12G12.10	16	10	29	22	8	4
SPAC12G12.11c	81	118	156	182	38	23
SPAC12G12.12	27	43	78	42	32	13
SPAC12G12.13c	84	62	173	98	40	18
SPAC12G12.14c	64	72	128	94	24	24
SPAC12G12.15	66	73	108	104	27	19
SPAC12G12.16c	3	15	13	20	1	1
SPAC12G12.17	32	12	29	14	10	4
SPAC1327.01c	109	79	193	157	43	28
SPAC139.01c	168	109	397	163	76	31
SPAC139.02c	116	112	215	173	84	65
SPAC139.03	35	43	69	88	24	14
SPAC139.04c	65	57	146	81	30	8
SPAC139.05	1	6	2	9	0	1
SPAC139.06	102	80	206	130	44	21
SPAC1399.01c	7	23	38	29	17	15
SPAC1399.02	18	27	48	25	21	11
SPAC1399.03	34	17	69	28	25	11
SPAC1399.04c	0	0	0	0	0	0
SPAC1399.05c	32	11	46	34	10	4
SPAC1399.06	6	8	3	2	1	1
SPAC13A11.01c	179	128	340	207	93	22
SPAC13A11.02c	160	95	454	182	171	62
SPAC13A11.03	0	1	2	3	0	0
SPAC13A11.04c	43	49	86	85	10	18
SPAC13A11.05	188	143	314	275	107	91
SPAC13A11.06	1	1	4	5	0	0
SPAC13C5.01c	482	385	715	615	160	107
SPAC13C5.02	43	30	93	44	16	6
SPAC13C5.03	1	1	2	0	0	0
SPAC13C5.04	59	105	88	184	24	22
SPAC13C5.05c	115	63	195	110	46	12
SPAC13C5.06c	2	0	2	2	2	0
SPAC13C5.07	30	22	62	33	15	3
SPAC13D1.01c	8	85	17	214	3	25
SPAC13D6.01	16	32	35	63	10	11
SPAC13D6.02c	817	317	1240	422	346	110
SPAC13D6.03c	80	51	117	117	32	13
SPAC13D6.04c	50	45	94	78	26	4
SPAC13D6.05	200	131	284	218	76	30
SPAC13F5.01c	11	3	18	9	6	1
SPAC13F5.02c	133	130	232	242	57	31
SPAC13F5.03c	2	0	1	4	0	0
SPAC13F5.04c	35	31	66	20	21	3
SPAC13F5.05	8	4	17	13	7	3
SPAC13F5.06c	65	79	118	104	24	21
SPAC13F5.07c	2	1	0	6	0	0
SPAC13G6.01c	62	40	137	67	30	10
SPAC13G6.02c	2294	576	3920	962	988	218
SPAC13G6.03	12	12	45	26	7	4
SPAC13G6.04	199	87	331	149	55	25
SPAC13G6.05c	74	85	127	117	27	18
SPAC13G6.06c	86	28	192	107	104	34
SPAC13G6.07c	2313	424	3686	732	1032	144
SPAC13G6.08	1	1	2	1	0	0
SPAC13G6.09	102	74	167	112	30	13
SPAC13G6.10c	813	271	1761	499	672	127
SPAC13G6.11c	239	159	367	269	97	57
SPAC13G6.12c	5	7	13	21	2	1
SPAC13G6.13	0	0	0	0	0	0
SPAC13G6.14	90	54	147	130	32	29
SPAC13G6.15c	36	46	60	61	9	12
SPAC13G7.01c	139	114	314	190	60	37
SPAC13G7.02c	997	104	1508	225	351	55
SPAC13G7.03	31	17	40	34	10	12
SPAC13G7.04c	88	98	204	120	66	21
SPAC13G7.05	21	28	51	43	14	10
SPAC13G7.06	337	275	501	407	140	80
SPAC13G7.07	14	12	36	21	5	5
SPAC13G7.08c	118	57	224	89	66	20
SPAC13G7.09c	26	12	31	25	5	2
SPAC13G7.10	67	65	104	130	23	16
SPAC13G7.11	19	16	31	27	8	3
SPAC13G7.12c	98	58	181	87	45	15
SPAC13G7.13c	97	31	155	40	62	7
SPAC140.01	280	334	446	449	127	108
SPAC140.02	1088	515	2068	933	663	274
SPAC140.03	24	20	48	29	6	6
SPAC140.04	15	18	37	36	7	6
SPAC1420.01c	188	126	351	239	88	30
SPAC1420.02c	759	449	1514	770	336	147
SPAC1420.03	1306	1117	2168	1737	564	290
SPAC1420.04c	28	27	59	48	16	5
SPAC144.01	48	39	85	48	16	6
SPAC144.02	75	66	157	112	16	10
SPAC144.03	1163	1122	2047	1660	583	401
SPAC144.04c	445	300	779	473	164	82
SPAC144.05	21	18	78	42	12	4
SPAC144.06	113	66	236	120	39	13
SPAC144.07c	65	34	95	62	19	9
SPAC144.08	35	30	56	34	10	6
SPAC144.09c	9	33	30	57	3	8
SPAC144.10c	16	11	40	30	5	0
SPAC144.11	1826	318	2863	561	701	141
SPAC144.12	331	180	600	298	123	72
SPAC144.13c	14	21	18	34	4	4
SPAC144.14	49	57	106	98	33	15
SPAC144.15c	60	33	142	74	38	9
SPAC144.16	134	101	177	171	65	24
SPAC144.17c	85	80	150	131	42	16
SPAC144.18	77	57	222	106	62	21
SPAC144.19	0	0	0	0	0	0
SPAC1486.01	412	373	626	395	116	77
SPAC1486.02c	24	8	64	23	18	3
SPAC1486.03c	85	57	149	131	26	15
SPAC1486.04c	143	132	350	241	91	39
SPAC1486.05	619	348	1091	570	278	103
SPAC1486.06	172	174	353	258	80	42
SPAC1486.07c	89	43	173	139	62	17
SPAC1486.08	37	22	79	59	9	5
SPAC1486.09	148	83	292	164	61	44
SPAC1486.10	71	50	131	102	30	21
SPAC1486.11	0	0	0	0	0	0
SPAC14C4.01c	40	69	67	102	15	12
SPAC14C4.02c	71	83	141	171	23	22
SPAC14C4.03	0	0	0	0	0	0
SPAC14C4.04	217	187	325	225	93	44
SPAC14C4.05c	71	39	111	72	38	13
SPAC14C4.06c	97	100	157	159	46	21
SPAC14C4.07	21	30	66	58	13	11
SPAC14C4.08	2	1	3	1	0	1
SPAC14C4.09	24	34	42	68	13	20
SPAC14C4.10c	25	14	35	37	2	2
SPAC14C4.11	536	363	1248	602	271	121
SPAC14C4.12c	58	10	107	15	23	6
SPAC14C4.13	19	11	37	33	8	6
SPAC14C4.14	395	250	744	393	281	129
SPAC14C4.15c	7	4	15	15	3	1
SPAC14C4.16	6	2	14	6	5	1
SPAC1527.01	10	5	10	10	5	3
SPAC1527.02	59	27	85	39	23	7
SPAC1527.03	184	87	376	160	86	17
SPAC1556.01c	28	54	84	82	23	22
SPAC1556.02c	124	90	268	205	120	47
SPAC1556.03	39	24	63	46	17	5
SPAC1556.04c	9	3	34	11	3	1
SPAC1556.05c	203	94	301	185	61	27
SPAC1556.06	0	0	0	0	0	0
SPAC1556.07	1457	534	2192	882	608	169
SPAC1556.08c	173	124	355	239	78	33
SPAC1565.01	130	71	240	129	90	26
SPAC1565.02c	38	30	58	43	13	6
SPAC1565.03	0	0	0	1	0	0
SPAC1565.04c	16	16	46	56	2	4
SPAC1565.05	175	94	389	190	86	26
SPAC1565.06c	52	56	95	70	14	6
SPAC1565.07c	72	55	166	80	33	17
SPAC1565.08	2645	2309	4604	3637	1204	564
SPAC15A10.01	21	66	43	97	15	42
SPAC15A10.02	183	170	313	193	72	29
SPAC15A10.03c	86	104	134	154	27	31
SPAC15A10.04c	397	166	660	218	164	58
SPAC15A10.05c	13	40	42	51	11	3
SPAC15A10.06	26	17	53	28	15	9
SPAC15A10.07	40	36	69	48	13	3
SPAC15A10.08	123	98	238	173	40	20
SPAC15A10.09c	28	30	55	40	15	14
SPAC15A10.10	2	2	14	5	1	1
SPAC15A10.11	269	251	573	399	112	54
SPAC15A10.12c	46	33	83	90	23	11
SPAC15A10.13	95	39	166	74	39	12
SPAC15A10.15	69	47	142	116	25	12
SPAC15A10.16	201	130	368	275	103	40
SPAC15A10.17	0	0	0	0	0	0
SPAC15E1.02c	19	69	29	89	2	12
SPAC15E1.03	2093	446	3580	857	792	163
SPAC15E1.04	211	247	426	419	105	51
SPAC15E1.05c	92	82	196	157	51	21
SPAC15E1.06	74	48	125	115	23	22
SPAC15E1.07c	0	0	0	0	0	0
SPAC15E1.08	130	68	209	100	53	10
SPAC15E1.09	48	38	94	84	18	9
SPAC15E1.10	26	43	53	56	11	10
SPAC15F9.01c	1	1	0	3	0	0
SPAC15F9.02	238	141	421	244	82	45
SPAC15F9.03c	544	224	788	345	264	72
SPAC16.01	39	33	71	51	18	6
SPAC16.02c	1166	522	1978	870	518	196
SPAC16.03c	139	99	215	134	54	20
SPAC16.04	166	89	268	120	64	34
SPAC16.05c	164	126	283	217	73	53
SPAC1610.01	49	27	85	65	19	8
SPAC1610.02c	30	35	70	42	17	12
SPAC1610.03c	0	3	5	3	1	0
SPAC1610.04	20	28	29	32	9	9
SPAC1635.01	683	518	1254	593	340	159
SPAC1639.01c	112	81	279	139	77	31
SPAC1639.02c	13	19	33	36	8	0
SPAC167.01	12	10	31	11	8	8
SPAC167.02	53	43	130	103	37	10
SPAC167.03c	101	80	164	139	44	16
SPAC167.04	58	30	126	67	33	12
SPAC167.05	138	211	297	377	64	52
SPAC167.06c	22	69	23	103	6	14
SPAC167.07c	63	83	120	111	24	28
SPAC167.08	7	85	12	144	5	25
SPAC167.09	8	9	28	10	5	1
SPAC1687.01	149	88	275	185	77	43
SPAC1687.02	5	3	14	14	5	3
SPAC1687.03c	124	35	263	70	47	22
SPAC1687.04	59	46	112	57	28	11
SPAC1687.05	58	64	98	110	18	22
SPAC1687.06c	2561	286	4276	466	1247	114
SPAC1687.07	0	0	0	0	0	0
SPAC1687.08	0	0	0	0	0	0
SPAC1687.09	47	65	108	117	30	7
SPAC1687.10	18	16	33	34	11	4
SPAC1687.11	284	174	518	311	129	70
SPAC1687.12c	123	94	203	156	50	33
SPAC1687.13c	28	33	84	41	17	6
SPAC1687.14c	9	20	30	41	1	3
SPAC1687.15	131	134	226	191	52	39
SPAC1687.16c	90	59	137	87	39	18
SPAC1687.17c	38	17	77	44	18	8
SPAC1687.18c	40	35	82	80	12	7
SPAC1687.19c	137	82	236	97	72	33
SPAC1687.20c	26	15	33	20	7	4
SPAC1687.21	377	203	602	335	141	88
SPAC1687.22c	95	142	172	219	39	21
SPAC1687.23c	0	0	1	0	0	0
SPAC16A10.01	12	24	28	31	2	5
SPAC16A10.02	97	33	192	82	40	11
SPAC16A10.03c	44	45	87	83	18	7
SPAC16A10.04	77	70	135	123	32	24
SPAC16A10.05c	39	47	45	90	3	7
SPAC16A10.06c	28	18	56	39	8	6
SPAC16A10.07c	71	70	143	144	28	14
SPAC16A10.08c	0	0	0	0	0	0
SPAC16C9.01c	53	71	113	113	32	25
SPAC16C9.02c	253	86	556	209	128	35
SPAC16C9.03	243	144	499	261	99	53
SPAC16C9.04c	168	159	288	260	72	30
SPAC16C9.05	74	66	140	76	19	15
SPAC16C9.06c	163	88	273	115	58	24
SPAC16C9.07	30	18	47	34	11	8
SPAC16E8.01	461	386	994	623	251	108
SPAC16E8.02	5	9	9	6	2	1
SPAC16E8.03	3	3	6	1	0	1
SPAC16E8.04c	178	150	295	230	73	39
SPAC16E8.05c	0	0	0	0	0	0
SPAC16E8.06c	159	106	390	173	68	23
SPAC16E8.07c	376	316	712	491	167	89
SPAC16E8.08	43	36	70	30	14	10
SPAC16E8.09	55	63	106	120	39	7
SPAC16E8.10c	110	60	198	133	35	15
SPAC16E8.11c	91	94	169	127	50	21
SPAC16E8.12c	9	12	38	19	8	2
SPAC16E8.13	34	42	59	78	18	11
SPAC16E8.14c	80	21	95	38	27	6
SPAC16E8.15	623	377	925	631	215	122
SPAC16E8.16	66	46	134	62	28	18
SPAC16E8.17c	107	57	156	79	46	24
SPAC16E8.18	0	0	0	0	0	0
SPAC16E8.18c	17	30	27	36	11	4
SPAC1705.02	75	26	179	51	39	3
SPAC1705.03c	1983	1967	3831	2508	1037	565
SPAC1751.01c	0	0	0	0	0	0
SPAC1751.02c	63	36	127	73	18	8
SPAC1751.03	750	346	1360	627	331	91
SPAC1751.04	33	32	61	41	13	4
SPAC1782.01	133	141	264	239	67	36
SPAC1782.02c	61	26	98	43	30	7
SPAC1782.03	35	38	53	63	5	8
SPAC1782.04	65	54	53	53	13	14
SPAC1782.05	86	77	188	175	39	18
SPAC1782.06c	154	132	242	220	59	27
SPAC1782.07	426	292	668	508	123	77
SPAC1782.08c	0	0	0	0	0	0
SPAC1782.09c	62	51	145	95	35	18
SPAC1782.10c	428	197	737	345	198	60
SPAC1782.11	1045	406	1740	546	424	152
SPAC1782.12c	62	44	93	62	24	19
SPAC1783.01	9	14	12	19	8	5
SPAC1783.02c	31	17	73	34	13	14
SPAC1783.03	10	4	17	5	7	3
SPAC1783.04c	70	46	90	114	32	11
SPAC1783.05	309	194	596	368	144	41
SPAC1783.06c	16	6	17	30	5	3
SPAC1783.07c	172	217	271	316	80	78
SPAC1783.08c	1481	396	2597	634	666	166
SPAC1786.01c	70	39	146	69	35	8
SPAC1786.02	69	40	214	84	73	14
SPAC1786.03	30	16	60	27	14	5
SPAC1786.04	0	0	0	0	0	0
SPAC17A2.01	310	244	1083	562	330	146
SPAC17A2.02c	123	63	241	114	61	34
SPAC17A2.03c	266	286	432	454	82	75
SPAC17A2.04c	94	35	164	62	46	6
SPAC17A2.05	206	166	348	240	99	56
SPAC17A2.06c	0	0	0	0	0	0
SPAC17A2.07c	23	11	46	31	6	5
SPAC17A2.08c	34	34	61	67	19	14
SPAC17A2.09c	0	0	0	0	0	0
SPAC17A2.10c	0	0	0	0	0	0
SPAC17A2.11	0	2	1	1	1	0
SPAC17A2.12	12	11	28	22	4	5
SPAC17A2.13c	1024	744	1676	1206	508	199
SPAC17A2.14	130	107	249	155	51	19
SPAC17A5.01	96	84	152	139	29	20
SPAC17A5.02c	45	39	97	61	21	10
SPAC17A5.03	8827	2097	13249	3280	3542	708
SPAC17A5.04c	0	0	0	0	0	0
SPAC17A5.05c	0	0	0	0	0	0
SPAC17A5.06	73	99	195	171	48	22
SPAC17A5.07c	33	26	83	59	18	7
SPAC17A5.08	71	65	147	109	47	29
SPAC17A5.09c	152	108	245	207	50	20
SPAC17A5.10	21	17	38	30	8	2
SPAC17A5.11	0	0	0	0	0	0
SPAC17A5.12	0	0	0	0	0	0
SPAC17A5.13	0	0	0	0	0	0
SPAC17A5.14	278	407	519	548	117	104
SPAC17A5.15c	1363	494	2398	769	543	166
SPAC17A5.16	99	69	195	89	47	22
SPAC17A5.18c	2	2	0	0	0	0
SPAC17A5.19	11	7	18	16	1	2
SPAC17C9.01c	20	32	54	54	11	6
SPAC17C9.02c	22	2	21	12	8	0
SPAC17C9.03	1517	736	2987	1276	832	238
SPAC17C9.05c	10	14	30	20	5	4
SPAC17C9.06	72	126	131	183	45	29
SPAC17C9.07	32	31	78	51	21	16
SPAC17C9.08	55	53	120	101	33	24
SPAC17C9.09c	231	88	331	159	72	25
SPAC17C9.10	75	82	185	137	41	32
SPAC17C9.11c	97	211	181	336	49	67
SPAC17C9.12	237	250	395	389	116	56
SPAC17C9.13c	121	80	246	179	52	23
SPAC17C9.14	71	82	145	175	29	30
SPAC17C9.15c	20	4	34	23	8	3
SPAC17C9.16c	15	2	31	8	4	2
SPAC17D4.01	146	69	301	147	74	26
SPAC17D4.02	32	19	95	37	18	7
SPAC17D4.03c	28	11	28	25	13	4
SPAC17D4.04	151	46	301	112	62	26
SPAC17G6.02c	15	10	14	8	7	2
SPAC17G6.03	0	0	0	0	0	0
SPAC17G6.04c	56	49	117	73	23	11
SPAC17G6.05c	116	114	232	186	55	28
SPAC17G6.06	1574	522	2419	857	563	159
SPAC17G6.07c	83	32	147	92	29	8
SPAC17G6.08	25	21	41	45	12	9
SPAC17G6.09	156	90	248	148	58	35
SPAC17G6.10	147	118	316	189	67	38
SPAC17G6.11c	91	50	196	77	54	11
SPAC17G6.12	89	86	198	168	42	33
SPAC17G6.13	145	83	293	135	55	21
SPAC17G6.14c	1407	789	2644	1118	633	223
SPAC17G6.15c	255	120	432	171	108	46
SPAC17G6.16c	148	68	282	130	35	18
SPAC17G6.17	27	19	43	24	17	2
SPAC17G8.01c	58	75	146	99	29	27
SPAC17G8.02	67	60	62	109	21	19
SPAC17G8.03c	75	60	148	96	28	21
SPAC17G8.04c	261	145	423	296	104	39
SPAC17G8.05	20	14	49	27	9	3
SPAC17G8.06c	123	156	282	327	122	97
SPAC17G8.07	35	30	95	55	25	8
SPAC17G8.08c	103	36	166	65	57	14
SPAC17G8.09	32	11	32	24	9	7
SPAC17G8.10c	32	34	59	71	20	5
SPAC17G8.11c	6	9	35	22	11	6
SPAC17G8.12	48	46	73	74	18	10
SPAC17G8.13c	43	28	61	58	18	9
SPAC17G8.14c	131	132	261	214	55	30
SPAC17G8.15	0	0	0	0	0	0
SPAC17H9.01	26	23	47	43	9	4
SPAC17H9.02	84	54	179	125	41	13
SPAC17H9.03c	5	7	20	11	3	0
SPAC17H9.04c	142	72	237	131	40	31
SPAC17H9.05	286	148	534	298	110	54
SPAC17H9.06c	24	15	43	52	8	3
SPAC17H9.07	93	39	176	80	45	10
SPAC17H9.08	12	3	28	7	8	1
SPAC17H9.09c	109	106	217	199	55	39
SPAC17H9.10c	75	49	171	117	32	21
SPAC17H9.11	181	139	298	216	53	30
SPAC17H9.12c	297	159	510	250	105	44
SPAC17H9.13c	177	134	269	180	72	38
SPAC17H9.14c	155	87	329	174	124	57
SPAC17H9.16	285	166	610	292	140	56
SPAC17H9.17c	24	21	50	29	12	4
SPAC17H9.18c	0	0	0	0	0	0
SPAC17H9.19c	89	110	119	150	29	22
SPAC17H9.20	54	26	112	62	24	8
SPAC1805.01c	52	61	104	116	29	12
SPAC1805.02c	328	116	557	184	133	36
SPAC1805.03c	19	12	55	30	11	3
SPAC1805.04	168	128	366	177	68	33
SPAC1805.05	229	112	389	193	86	31
SPAC1805.06c	239	148	402	250	110	41
SPAC1805.07c	8	6	22	17	5	0
SPAC1805.08	306	154	522	343	103	45
SPAC1805.09c	2	4	10	9	5	0
SPAC1805.10	12	12	37	33	5	4
SPAC1805.11c	2244	256	3512	456	839	97
SPAC1805.12c	980	209	1450	289	347	81
SPAC1805.13	3904	721	5783	1035	1503	233
SPAC1805.14	15	15	65	35	16	4
SPAC1805.15c	35	50	60	75	11	10
SPAC1805.16c	146	350	310	420	88	141
SPAC1805.17	487	295	960	461	191	87
SPAC1805.18	0	0	0	0	0	0
SPAC1834.01	819	428	1306	587	373	131
SPAC1834.02	1573	1362	3036	2110	838	431
SPAC1834.03c	789	1080	1344	1619	410	383
SPAC1834.04	758	781	1030	1005	314	268
SPAC1834.05	41	12	97	24	25	10
SPAC1834.06c	96	60	140	115	39	25
SPAC1834.07	36	36	75	52	12	7
SPAC1834.08	61	73	151	134	41	26
SPAC1834.09	21	19	48	47	9	2
SPAC1834.10c	30	15	35	22	18	2
SPAC1834.11c	313	416	551	647	118	108
SPAC1834.13	0	0	0	0	0	0
SPAC1851.02	84	26	159	72	59	16
SPAC1851.03	89	59	177	102	40	15
SPAC1851.04c	47	46	116	72	23	8
SPAC186.01	3	1	2	2	1	0
SPAC186.02c	2	4	4	4	2	0
SPAC186.03	5	0	8	2	25	2
SPAC186.04c	2	1	0	0	0	0
SPAC186.05c	1	1	0	1	0	0
SPAC186.06	2	0	0	1	0	0
SPAC186.07c	0	0	0	0	0	0
SPAC186.08c	0	0	0	0	0	0
SPAC186.09	0	0	0	0	0	0
SPAC18B11.02c	61	44	109	72	26	16
SPAC18B11.03c	12	6	44	33	6	6
SPAC18B11.04	123	112	194	232	61	36
SPAC18B11.05	37	30	70	85	23	16
SPAC18B11.06	142	68	253	130	49	27
SPAC18B11.07c	210	125	342	191	73	20
SPAC18B11.08c	151	74	250	122	80	24
SPAC18B11.09c	12	12	20	31	4	3
SPAC18B11.10	182	141	311	211	81	39
SPAC18B11.11	59	75	107	94	28	20
SPAC18G6.01c	36	38	81	69	22	12
SPAC18G6.02c	25	22	36	43	5	5
SPAC18G6.03	527	350	967	612	238	109
SPAC18G6.04c	68	45	105	78	43	25
SPAC18G6.05c	551	359	1193	585	273	98
SPAC18G6.06	160	91	242	174	64	15
SPAC18G6.07c	307	232	530	342	117	67
SPAC18G6.09c	113	212	217	302	44	52
SPAC18G6.10	41	39	69	57	18	8
SPAC18G6.11c	100	39	193	75	42	10
SPAC18G6.12c	57	48	64	63	17	12
SPAC18G6.13	0	0	0	0	0	0
SPAC18G6.14c	0	0	0	0	0	0
SPAC18G6.15	165	131	274	195	77	27
SPAC1952.01	22	8	23	12	6	2
SPAC1952.02	40	13	76	31	17	5
SPAC1952.03	77	47	160	98	33	7
SPAC1952.04c	15	17	34	19	9	3
SPAC1952.05	44	39	110	64	26	12
SPAC1952.06c	85	57	159	98	27	17
SPAC1952.07	23	18	44	54	9	5
SPAC1952.08c	124	97	239	168	60	34
SPAC1952.09c	44	58	64	94	25	28
SPAC1952.10c	3	3	8	10	2	2
SPAC1952.11c	271	200	478	316	157	66
SPAC1952.12c	28	24	35	33	9	3
SPAC1952.13	54	60	103	96	23	15
SPAC1952.14c	72	49	132	115	27	11
SPAC1952.15c	0	0	0	0	0	0
SPAC1952.16	44	42	74	47	13	11
SPAC1952.17c	37	57	83	112	16	12
SPAC19A8.01c	35	18	70	41	22	8
SPAC19A8.02	60	39	116	60	22	8
SPAC19A8.03	75	80	96	141	26	17
SPAC19A8.04	402	242	828	423	257	103
SPAC19A8.05c	64	100	109	129	27	21
SPAC19A8.06	84	54	164	106	56	21
SPAC19A8.07c	143	64	234	127	46	22
SPAC19A8.08	52	46	128	113	30	20
SPAC19A8.09	45	21	75	44	28	13
SPAC19A8.10	24	20	35	23	9	5
SPAC19A8.11c	71	48	133	82	25	19
SPAC19A8.12	127	89	227	177	52	26
SPAC19A8.13	91	38	134	78	30	16
SPAC19A8.14	68	31	122	64	38	10
SPAC19A8.15	1650	1659	2748	2534	682	682
SPAC19A8.16	0	7	3	12	0	0
SPAC19B12.01	190	141	356	216	83	43
SPAC19B12.02c	760	547	1682	863	498	269
SPAC19B12.03	145	54	263	92	61	25
SPAC19B12.04	1198	551	1696	796	334	127
SPAC19B12.05c	144	129	296	236	53	39
SPAC19B12.06c	94	47	197	88	60	16
SPAC19B12.07c	31	16	40	29	7	4
SPAC19B12.08	17	30	22	52	6	4
SPAC19B12.09	182	68	231	146	36	20
SPAC19B12.10	26	43	33	66	5	8
SPAC19B12.11c	96	77	141	126	38	24
SPAC19B12.12c	0	0	0	0	0	0
SPAC19B12.13	28	27	59	48	16	5
SPAC19D5.01	4	14	11	14	2	5
SPAC19D5.02c	33	39	88	44	30	8
SPAC19D5.03	35	24	81	63	21	9
SPAC19D5.04	412	330	941	561	200	72
SPAC19D5.05c	81	36	124	88	32	18
SPAC19D5.06c	29	9	45	29	12	4
SPAC19D5.07	30	11	52	19	16	5
SPAC19D5.09c	0	0	0	0	0	0
SPAC19D5.10c	0	0	0	0	0	0
SPAC19D5.11c	12	9	13	20	7	1
SPAC19E9.01c	137	110	205	163	61	25
SPAC19E9.02	66	128	161	154	38	20
SPAC19E9.03	42	72	100	157	19	27
SPAC19G12.01c	33	25	77	50	16	16
SPAC19G12.02c	48	48	68	82	21	20
SPAC19G12.03	108	118	210	167	49	25
SPAC19G12.04	10	2	22	15	9	2
SPAC19G12.05	193	166	334	241	96	48
SPAC19G12.06c	413	550	635	721	241	185
SPAC19G12.07c	57	41	131	61	27	8
SPAC19G12.08	322	157	534	179	137	47
SPAC19G12.09	213	463	392	719	96	89
SPAC19G12.10c	1913	1434	4045	1854	1143	668
SPAC19G12.11	80	71	144	75	39	17
SPAC19G12.12	53	21	88	38	26	7
SPAC19G12.13c	7	10	20	16	8	1
SPAC19G12.14	102	64	148	114	35	17
SPAC19G12.15c	504	407	870	580	217	84
SPAC19G12.16c	275	495	574	679	171	165
SPAC19G12.17	0	0	0	0	0	0
SPAC1A6.01c	59	40	74	62	26	5
SPAC1A6.02	134	47	218	121	44	14
SPAC1A6.03c	114	79	186	119	78	27
SPAC1A6.04c	579	387	1190	647	484	177
SPAC1A6.05c	58	31	134	87	24	12
SPAC1A6.06c	0	0	3	5	0	1
SPAC1A6.07	113	109	192	186	59	39
SPAC1A6.08c	6	1	18	1	4	0
SPAC1A6.09c	24	31	79	46	27	13
SPAC1A6.10	0	0	0	0	0	0
SPAC1A6.11	0	0	0	0	0	0
SPAC1B1.01	129	83	176	143	63	25
SPAC1B1.02c	42	43	100	62	22	7
SPAC1B1.03c	663	444	1134	672	248	105
SPAC1B1.04c	65	48	141	67	31	7
SPAC1B2.02c	133	84	199	142	45	11
SPAC1B2.03c	398	139	723	226	229	53
SPAC1B2.04	406	217	504	321	130	70
SPAC1B2.05	102	80	199	138	30	17
SPAC1B2.06	0	1	1	0	0	0
SPAC1B3.01c	287	115	508	190	125	50
SPAC1B3.02c	41	31	75	50	25	11
SPAC1B3.03c	1378	62	2773	178	587	52
SPAC1B3.04c	8	14	19	11	7	3
SPAC1B3.05	248	201	490	337	115	62
SPAC1B3.06c	108	207	199	320	57	78
SPAC1B3.07c	34	18	50	53	5	6
SPAC1B3.08	77	29	107	74	18	11
SPAC1B3.09c	0	0	0	0	0	0
SPAC1B3.10c	0	0	0	0	0	0
SPAC1B3.11c	18	17	24	32	4	1
SPAC1B3.12c	104	27	214	60	43	12
SPAC1B3.13	254	137	406	201	93	42
SPAC1B3.14	690	325	1391	520	377	108
SPAC1B3.15c	6	5	11	4	3	1
SPAC1B3.16c	418	1143	652	1793	232	514
SPAC1B3.17	28	17	49	35	8	4
SPAC1B3.18c	65	41	109	59	17	5
SPAC1B3.20	61	56	127	131	17	8
SPAC1B3.21	0	0	0	0	0	0
SPAC1B9.02c	92	110	158	154	42	23
SPAC1B9.03c	209	133	302	203	68	40
SPAC1D4.01	39	33	67	55	21	10
SPAC1D4.02c	64	77	137	125	39	13
SPAC1D4.03c	15	16	26	36	4	4
SPAC1D4.04	817	439	1383	687	358	95
SPAC1D4.05c	11	6	24	7	6	3
SPAC1D4.06c	0	0	0	0	0	0
SPAC1D4.08	72	39	147	47	45	14
SPAC1D4.09c	82	40	115	83	30	14
SPAC1D4.10	65	38	113	73	25	6
SPAC1D4.11c	38	21	82	56	34	10
SPAC1D4.12	66	61	103	97	27	9
SPAC1D4.13	90	72	164	138	35	24
SPAC1D4.14	180	167	345	272	79	49
SPAC1F12.02c	3501	489	5219	853	1418	186
SPAC1F12.04c	96	85	192	147	48	29
SPAC1F12.05	0	0	0	0	0	0
SPAC1F12.06c	9	6	8	29	1	2
SPAC1F12.07	1116	1692	1820	2543	491	600
SPAC1F12.08	36	18	74	33	26	3
SPAC1F12.09	0	0	0	0	0	0
SPAC1F12.10c	115	99	202	208	34	31
SPAC1F3.01	195	97	407	176	79	23
SPAC1F3.02c	62	83	121	149	48	22
SPAC1F3.03	69	105	173	150	29	21
SPAC1F3.04c	92	49	161	125	24	19
SPAC1F3.05	211	117	350	188	102	31
SPAC1F3.06c	380	280	834	486	177	73
SPAC1F3.07c	65	51	96	64	28	15
SPAC1F3.08c	0	0	0	0	0	0
SPAC1F3.09	163	177	264	265	73	51
SPAC1F3.10c	25	14	36	34	12	6
SPAC1F5.02	738	380	1364	646	344	122
SPAC1F5.03c	255	206	418	239	97	48
SPAC1F5.04c	54	42	102	86	16	6
SPAC1F5.05c	24	12	29	14	6	2
SPAC1F5.06	81	46	232	120	69	29
SPAC1F5.07c	22	11	33	31	10	3
SPAC1F5.08c	0	0	0	0	0	0
SPAC1F5.09c	0	0	0	0	0	0
SPAC1F5.10	217	119	393	245	82	56
SPAC1F5.11c	149	133	314	200	63	20
SPAC1F7.01c	513	405	994	731	213	102
SPAC1F7.02c	326	166	694	299	192	53
SPAC1F7.03	36	49	81	69	26	19
SPAC1F7.04	769	542	1371	844	360	140
SPAC1F7.05	1058	1391	2035	1927	492	382
SPAC1F7.06	1	3	5	1	3	0
SPAC1F7.07c	45	26	108	55	78	19
SPAC1F7.08	60	28	116	52	77	16
SPAC1F7.09c	50	50	86	72	36	19
SPAC1F7.10	28	15	50	18	15	7
SPAC1F7.11c	50	72	109	122	32	25
SPAC1F7.12	256	63	323	116	86	40
SPAC1F7.13c	3431	608	5440	935	1528	210
SPAC1F7.14c	0	0	0	0	0	0
SPAC1F8.01	0	2	0	1	3	0
SPAC1F8.02c	0	1	2	0	0	0
SPAC1F8.03c	12	3	47	10	72	15
SPAC1F8.04c	3	1	9	3	0	0
SPAC1F8.05	0	4	1	13	2	0
SPAC1F8.06	6	3	7	7	7	2
SPAC1F8.07c	24427	5660	40165	7664	11208	2669
SPAC1F8.08	0	0	0	0	0	0
SPAC20G4.01	151	115	224	150	68	39
SPAC20G4.02c	5	11	12	16	0	2
SPAC20G4.03c	34	36	55	61	11	5
SPAC20G4.04c	9	9	19	6	2	1
SPAC20G4.05c	33	34	48	63	9	10
SPAC20G4.06c	2118	652	3417	1157	671	189
SPAC20G4.07c	96	38	166	76	45	9
SPAC20G4.08	391	246	769	487	172	68
SPAC20G4.09	0	0	0	0	0	0
SPAC20G8.01	106	69	215	105	55	18
SPAC20G8.02	0	0	0	0	0	0
SPAC20G8.03	236	154	563	284	136	43
SPAC20G8.04c	87	74	178	145	63	41
SPAC20G8.05c	233	340	427	491	101	89
SPAC20G8.06	455	309	872	393	199	64
SPAC20G8.07c	93	40	204	68	48	17
SPAC20G8.08c	78	73	146	70	31	10
SPAC20G8.09c	406	219	896	355	175	65
SPAC20G8.10c	15	36	44	71	6	6
SPAC20H4.01	166	117	382	184	104	30
SPAC20H4.02	106	137	194	187	36	30
SPAC20H4.03c	209	140	348	248	73	36
SPAC20H4.04	16	9	32	13	5	0
SPAC20H4.05c	74	32	137	80	49	12
SPAC20H4.06c	34	14	55	31	16	2
SPAC20H4.07	14	15	28	21	2	1
SPAC20H4.08	25	6	44	15	10	1
SPAC20H4.09	0	0	0	0	0	0
SPAC20H4.10	249	196	466	383	69	51
SPAC20H4.11c	12	22	17	38	9	3
SPAC212.01c	0	0	0	0	0	0
SPAC212.02	0	0	0	0	0	0
SPAC212.03	0	0	0	0	0	0
SPAC212.04c	7	8	5	4	3	3
SPAC212.05c	0	0	0	0	0	0
SPAC212.06c	1	1	1	0	0	0
SPAC212.07c	0	0	0	0	0	0
SPAC212.08c	17	5	22	13	6	1
SPAC212.09c	0	0	0	0	0	0
SPAC212.10	0	0	0	0	0	0
SPAC212.11	0	0	0	0	0	0
SPAC212.12	0	0	0	0	0	0
SPAC21E11.03c	57	132	91	209	17	38
SPAC21E11.04	128	1464	149	2486	45	674
SPAC21E11.05c	42	36	104	34	20	3
SPAC21E11.06	324	199	572	310	128	49
SPAC21E11.07	28	13	44	35	15	4
SPAC21E11.08	176	169	351	209	85	54
SPAC222.03c	123	49	180	79	55	11
SPAC222.04c	89	60	98	72	33	16
SPAC222.05c	16	12	30	29	6	3
SPAC222.06	146	73	305	122	88	32
SPAC222.07c	39	23	77	30	25	2
SPAC222.08c	141	429	244	635	69	223
SPAC222.09	348	224	610	295	150	63
SPAC222.10c	72	62	120	94	27	19
SPAC222.11	237	146	475	271	106	44
SPAC222.12c	389	413	746	663	325	144
SPAC222.13c	97	93	185	179	40	20
SPAC222.14c	244	158	454	317	115	36
SPAC222.15	0	0	0	0	0	0
SPAC222.16c	39	21	67	21	8	4
SPAC222.17	41	15	68	46	17	8
SPAC222.18	24	13	52	37	11	4
SPAC222.19	0	0	0	0	0	0
SPAC227.01c	6	10	28	15	7	0
SPAC227.02c	79	43	161	101	40	15
SPAC227.03c	8	15	17	20	6	3
SPAC227.04	6	3	16	10	2	4
SPAC227.05	95	66	218	166	41	19
SPAC227.06	157	109	258	183	72	40
SPAC227.07c	198	220	418	355	83	53
SPAC227.08c	29	39	69	56	14	10
SPAC227.09	41	29	97	39	22	8
SPAC227.10	107	71	168	130	39	32
SPAC227.11c	38	12	63	25	16	6
SPAC227.12	68	58	138	96	24	22
SPAC227.13c	381	411	600	449	248	153
SPAC227.14	86	52	96	65	21	17
SPAC227.15	74	76	128	117	29	13
SPAC227.16c	62	40	80	71	14	14
SPAC227.17c	69	107	121	181	20	41
SPAC227.18	1218	3178	1879	4009	492	1073
SPAC227.19c	0	0	0	0	0	0
SPAC22A12.01c	52	40	84	67	30	12
SPAC22A12.02c	0	0	0	0	0	0
SPAC22A12.03c	36	22	58	32	15	5
SPAC22A12.04c	3018	431	4947	792	1233	164
SPAC22A12.05	26	12	65	20	8	2
SPAC22A12.06c	104	73	200	68	109	31
SPAC22A12.07c	114	79	226	152	110	33
SPAC22A12.08c	103	60	220	123	62	33
SPAC22A12.09c	97	52	160	117	28	15
SPAC22A12.10	128	42	304	113	76	32
SPAC22A12.11	540	508	1057	709	212	118
SPAC22A12.12c	125	68	219	120	50	14
SPAC22A12.13	22	12	25	18	9	1
SPAC22A12.14c	422	162	297	209	74	46
SPAC22A12.15c	303	91	839	272	236	44
SPAC22A12.16	2047	1068	3210	1679	906	357
SPAC22A12.17c	1	2	0	4	2	0
SPAC22E12.01	12	11	38	12	13	5
SPAC22E12.02	47	48	81	71	27	9
SPAC22E12.03c	231	336	425	518	65	49
SPAC22E12.04	234	201	412	275	108	50
SPAC22E12.05c	160	111	289	179	79	23
SPAC22E12.06c	36	19	71	28	22	16
SPAC22E12.07	408	345	710	541	143	126
SPAC22E12.08	28	23	45	19	12	6
SPAC22E12.09c	43	16	54	22	21	7
SPAC22E12.10c	52	24	67	91	28	14
SPAC22E12.11c	38	41	81	77	16	12
SPAC22E12.13c	161	77	227	134	61	26
SPAC22E12.14c	80	71	181	124	34	16
SPAC22E12.16c	90	60	166	117	28	11
SPAC22E12.17c	375	262	615	392	164	67
SPAC22E12.18	149	89	231	161	49	20
SPAC22E12.19	97	68	192	99	30	17
SPAC22F3.02	0	0	1	0	0	0
SPAC22F3.03c	3	4	15	13	1	3
SPAC22F3.04	0	0	0	0	0	0
SPAC22F3.05c	30	14	50	30	14	1
SPAC22F3.06c	40	29	88	84	26	17
SPAC22F3.07c	251	126	371	192	92	38
SPAC22F3.08c	93	58	157	81	41	14
SPAC22F3.09c	14	33	53	53	15	9
SPAC22F3.10c	300	225	564	386	188	68
SPAC22F3.11c	32	23	74	47	12	8
SPAC22F3.12c	9	9	19	11	6	0
SPAC22F3.13	160	96	247	188	67	22
SPAC22F3.15	0	0	0	0	0	0
SPAC22F8.02c	0	0	0	0	0	0
SPAC22F8.03c	0	0	0	0	0	0
SPAC22F8.04	43	34	154	65	50	9
SPAC22F8.05	108	610	155	914	34	115
SPAC22F8.06	345	281	534	386	153	74
SPAC22F8.07c	19	16	41	25	18	6
SPAC22F8.08	738	505	1287	701	329	146
SPAC22F8.09	174	114	393	234	72	31
SPAC22F8.10c	102	67	168	120	51	16
SPAC22F8.11	32	55	59	145	6	30
SPAC22F8.12c	35	29	79	50	20	10
SPAC22G7.01c	417	266	677	384	129	71
SPAC22G7.02	94	69	174	130	30	18
SPAC22G7.03	13	4	20	9	4	2
SPAC22G7.04	131	85	213	156	61	28
SPAC22G7.05	289	167	572	281	112	45
SPAC22G7.06c	2281	929	4845	1750	1176	337
SPAC22G7.07c	7	5	18	12	6	1
SPAC22G7.08	29	40	33	53	10	9
SPAC22G7.09c	133	84	242	118	64	16
SPAC22G7.10	138	86	271	142	67	24
SPAC22G7.11c	1	0	1	5	0	0
SPAC22H10.02	28	51	53	65	20	19
SPAC22H10.03c	173	143	279	206	63	32
SPAC22H10.04	24	17	32	38	8	4
SPAC22H10.05c	116	68	240	191	51	31
SPAC22H10.06c	0	0	0	0	0	0
SPAC22H10.07	53	38	73	63	20	9
SPAC22H10.08	90	49	160	117	46	9
SPAC22H10.09	16	19	63	43	11	9
SPAC22H10.10	15	17	36	25	9	6
SPAC22H10.11c	160	164	351	264	86	43
SPAC22H10.12c	387	451	686	795	149	127
SPAC22H10.13	15	12	42	30	0	1
SPAC22H12.01c	203	203	453	369	57	35
SPAC22H12.02	269	140	467	226	94	48
SPAC22H12.03	31	45	58	66	9	20
SPAC22H12.04c	4332	709	6325	1166	1626	250
SPAC22H12.05c	5	8	12	12	4	2
SPAC23A1.02c	10	5	31	12	4	4
SPAC23A1.03	359	109	558	183	141	44
SPAC23A1.04c	9	9	18	13	3	2
SPAC23A1.05	160	122	211	133	54	21
SPAC23A1.06c	53	45	95	66	18	7
SPAC23A1.07	17	9	27	17	4	4
SPAC23A1.08c	2238	322	3713	602	1061	113
SPAC23A1.09	59	52	87	58	21	10
SPAC23A1.10	37231	13696	59780	20236	16479	4452
SPAC23A1.11	2718	488	4155	781	1036	191
SPAC23A1.12c	821	307	1445	526	354	110
SPAC23A1.14c	194	162	321	262	79	37
SPAC23A1.15c	55	30	85	83	17	13
SPAC23A1.16c	16	9	23	15	4	5
SPAC23A1.17	491	551	946	939	329	146
SPAC23A1.18c	67	68	121	110	46	24
SPAC23A1.19c	47	14	75	36	13	3
SPAC23A1.20	0	0	0	0	0	0
SPAC23C11.01	13	3	30	13	7	1
SPAC23C11.02c	2804	639	4834	1379	1094	270
SPAC23C11.03	206	143	464	232	103	36
SPAC23C11.04c	18	18	29	28	14	6
SPAC23C11.05	2870	1267	4683	1784	1274	427
SPAC23C11.06c	2	12	5	19	1	1
SPAC23C11.07	0	0	0	0	0	0
SPAC23C11.08	0	0	0	0	0	0
SPAC23C11.09	1123	716	2298	1287	563	257
SPAC23C11.10	0	0	0	0	0	0
SPAC23C11.11	430	294	848	558	187	80
SPAC23C11.12	0	0	0	0	0	0
SPAC23C11.13c	373	220	618	333	148	60
SPAC23C11.14	122	85	273	133	95	41
SPAC23C11.15	131	99	277	145	69	26
SPAC23C11.16	94	125	224	196	43	31
SPAC23C11.17	0	0	0	0	0	0
SPAC23C4.02	520	215	951	372	230	64
SPAC23C4.03	0	0	0	0	0	0
SPAC23C4.04c	0	0	0	0	0	0
SPAC23C4.05c	62	60	110	95	25	16
SPAC23C4.06c	50	33	73	64	26	12
SPAC23C4.07	1	1	5	0	0	0
SPAC23C4.08	160	160	289	232	74	43
SPAC23C4.09c	137	84	247	145	65	16
SPAC23C4.10	33	35	61	39	13	8
SPAC23C4.11	342	198	473	355	122	57
SPAC23C4.12	96	121	155	218	46	47
SPAC23C4.13	77	140	127	236	24	34
SPAC23C4.14	8	7	31	12	9	4
SPAC23C4.15	239	138	407	183	88	41
SPAC23C4.16c	20	9	44	37	15	8
SPAC23C4.17	134	72	294	103	73	15
SPAC23C4.18c	21	25	68	54	16	13
SPAC23C4.19	395	305	900	610	184	110
SPAC23D3.01	33	10	73	27	10	4
SPAC23D3.02	130	59	233	90	53	24
SPAC23D3.03c	79	86	149	109	45	15
SPAC23D3.04c	571	609	972	895	295	271
SPAC23D3.05c	1	1	0	1	1	0
SPAC23D3.06c	298	157	684	349	151	49
SPAC23D3.07	432	270	761	504	210	61
SPAC23D3.08	119	85	250	113	57	18
SPAC23D3.09	137	102	312	167	81	27
SPAC23D3.10c	77	87	185	138	37	23
SPAC23D3.11	42	97	88	159	24	21
SPAC23D3.12	128	228	430	418	193	81
SPAC23D3.13c	0	0	0	0	0	0
SPAC23D3.14c	0	0	0	0	0	0
SPAC23D3.16	30	8	49	19	15	6
SPAC23D3.17	25	18	38	26	8	9
SPAC23E2.01	89	119	157	202	41	31
SPAC23E2.02	0	0	0	0	0	0
SPAC23E2.03c	23	45	68	53	11	7
SPAC23G3.01	416	240	805	452	192	67
SPAC23G3.02c	114	170	278	220	96	64
SPAC23G3.03	86	92	145	114	53	30
SPAC23G3.04	34	33	45	41	16	7
SPAC23G3.05c	6	6	22	10	2	1
SPAC23G3.06	1015	441	1806	861	390	141
SPAC23G3.07c	33	38	77	45	19	5
SPAC23G3.08c	77	79	202	136	42	26
SPAC23G3.09	104	109	243	185	41	43
SPAC23G3.10c	136	102	236	141	54	29
SPAC23G3.11	621	426	976	728	216	100
SPAC23G3.12c	436	196	834	328	192	53
SPAC23H3.02c	170	128	209	266	41	35
SPAC23H3.03c	40	35	90	74	17	9
SPAC23H3.04	0	0	0	0	0	0
SPAC23H3.05c	35	12	79	33	13	6
SPAC23H3.06	121	97	226	174	51	19
SPAC23H3.07c	93	59	185	131	32	23
SPAC23H3.08c	19	20	31	31	6	4
SPAC23H3.09c	720	924	1117	1313	305	277
SPAC23H3.10	144	110	242	195	67	36
SPAC23H3.11c	3	1	1	2	0	0
SPAC23H3.12c	9	11	14	28	9	2
SPAC23H3.13c	71	37	138	60	27	12
SPAC23H3.14	35	18	76	46	18	8
SPAC23H3.15c	22	584	24	732	9	49
SPAC23H4.01c	164	164	296	202	98	42
SPAC23H4.02	37	38	52	78	17	9
SPAC23H4.03c	121	71	218	101	66	28
SPAC23H4.04	17	13	36	32	6	4
SPAC23H4.05c	0	0	0	0	0	0
SPAC23H4.06	1487	406	2263	492	813	126
SPAC23H4.07c	38	29	84	54	20	9
SPAC23H4.08	43	26	61	42	13	9
SPAC23H4.09	645	268	980	361	224	60
SPAC23H4.10c	1604	819	3101	1481	953	387
SPAC23H4.11c	6	3	4	8	2	1
SPAC23H4.12	126	77	252	134	66	19
SPAC23H4.13c	32	17	65	33	17	6
SPAC23H4.14	56	26	116	75	23	11
SPAC23H4.15	210	111	484	176	110	45
SPAC23H4.16c	0	0	0	0	0	0
SPAC23H4.17c	12	15	27	17	4	4
SPAC23H4.18c	56	66	122	125	20	17
SPAC23H4.21	20	18	38	35	6	2
SPAC24B11.05	73	162	163	244	39	46
SPAC24B11.06c	325	259	561	389	118	59
SPAC24B11.07c	158	82	208	89	46	18
SPAC24B11.08c	25	13	57	26	14	5
SPAC24B11.09	90	118	150	163	40	42
SPAC24B11.10c	127	68	255	114	62	28
SPAC24B11.11c	172	199	263	306	60	43
SPAC24B11.12c	72	58	134	107	50	30
SPAC24B11.13	239	111	333	131	100	24
SPAC24B11.14	0	0	0	0	0	0
SPAC24C9.02c	71	56	116	93	38	13
SPAC24C9.03	550	352	896	564	255	83
SPAC24C9.04	13	6	33	14	4	3
SPAC24C9.05c	143	91	262	162	62	16
SPAC24C9.06c	179	218	342	374	151	116
SPAC24C9.07c	0	0	0	0	0	0
SPAC24C9.08	204	275	380	401	146	161
SPAC24C9.09	13	9	27	16	11	3
SPAC24C9.10c	80	64	137	111	28	10
SPAC24C9.11	84	46	149	93	28	19
SPAC24C9.12c	5365	1457	9687	2326	3053	790
SPAC24C9.13c	76	48	93	73	27	16
SPAC24C9.14	88	75	149	92	35	19
SPAC24C9.15c	0	0	0	0	0	0
SPAC24C9.16c	168	89	278	162	95	24
SPAC24H6.01c	21	13	52	30	13	5
SPAC24H6.02c	22	15	45	25	9	4
SPAC24H6.03	63	59	125	99	27	13
SPAC24H6.04	1130	601	1813	850	500	178
SPAC24H6.05	97	81	200	108	56	21
SPAC24H6.06	12	20	25	52	6	9
SPAC24H6.07	2944	564	4387	954	1085	233
SPAC24H6.08	32	64	89	100	14	18
SPAC24H6.09	77	76	160	98	24	19
SPAC24H6.10c	921	339	1405	502	336	120
SPAC24H6.11c	35	19	66	28	37	1
SPAC24H6.12c	48	20	96	52	20	5
SPAC24H6.13	62	72	156	124	46	32
SPAC25A8.01c	291	255	561	338	132	71
SPAC25A8.02	19	27	28	67	9	7
SPAC25A8.03c	4	5	8	9	3	0
SPAC25B8.01	44	36	89	28	20	3
SPAC25B8.02	70	35	97	55	16	12
SPAC25B8.03	121	114	217	152	42	25
SPAC25B8.04c	18	10	38	30	10	0
SPAC25B8.05	46	31	96	51	21	4
SPAC25B8.06c	13	3	27	13	7	4
SPAC25B8.07c	46	20	64	27	11	3
SPAC25B8.08	0	0	0	0	0	0
SPAC25B8.09	70	105	109	148	44	32
SPAC25B8.10	195	117	365	234	90	76
SPAC25B8.11	91	75	154	129	49	14
SPAC25B8.12c	2239	1652	3512	2391	933	531
SPAC25B8.13c	298	138	556	158	212	55
SPAC25B8.14	14	9	26	13	4	3
SPAC25B8.15c	43	12	71	34	27	5
SPAC25B8.16	55	37	106	70	21	8
SPAC25B8.17	37	18	76	23	16	3
SPAC25B8.18	4	13	13	13	1	2
SPAC25B8.19c	55	85	84	89	38	21
SPAC25B8.20	6	2	5	2	0	0
SPAC25G10.01	124	124	195	164	47	32
SPAC25G10.02	8	3	12	7	0	0
SPAC25G10.03	926	894	1431	1473	370	182
SPAC25G10.04c	11	6	26	14	5	3
SPAC25G10.05c	1130	477	1722	738	374	153
SPAC25G10.06	1531	215	2346	320	525	73
SPAC25G10.07c	47	55	84	75	11	9
SPAC25G10.08	1641	809	3130	1321	743	273
SPAC25G10.09c	715	402	1338	656	408	126
SPAC25H1.02	16	16	45	30	13	3
SPAC25H1.03	27	20	29	42	4	5
SPAC25H1.04	0	0	0	0	0	0
SPAC25H1.05	33	13	60	25	14	2
SPAC25H1.06	36	43	90	66	18	10
SPAC25H1.07	39	26	146	71	45	10
SPAC25H1.08c	314	147	530	244	107	54
SPAC25H1.09	2	0	0	2	1	0
SPAC25H1.10c	112	51	241	111	49	9
SPAC26A3.01	269	185	550	284	169	70
SPAC26A3.02	40	34	94	46	18	15
SPAC26A3.03c	20	3	26	9	9	3
SPAC26A3.04	2847	603	4392	907	1160	196
SPAC26A3.05	1424	986	2906	1581	696	296
SPAC26A3.06	162	66	219	93	48	20
SPAC26A3.07c	1763	320	3005	522	742	143
SPAC26A3.08	163	92	269	147	68	23
SPAC26A3.09c	0	0	0	0	0	0
SPAC26A3.10	59	72	152	97	22	21
SPAC26A3.11	157	116	280	166	105	86
SPAC26A3.12c	227	160	367	262	83	57
SPAC26A3.13c	0	0	0	0	0	0
SPAC26A3.14c	107	104	212	156	52	36
SPAC26A3.15c	344	205	659	369	149	57
SPAC26A3.16	446	302	842	468	244	92
SPAC26A3.17c	154	70	264	124	57	25
SPAC26F1.01	36	34	65	63	11	6
SPAC26F1.02	0	0	0	0	0	0
SPAC26F1.03	231	284	434	456	198	118
SPAC26F1.04c	67	51	93	98	16	17
SPAC26F1.05	0	0	1	1	0	0
SPAC26F1.06	12490	1453	20020	2547	4673	770
SPAC26F1.07	861	839	1545	1310	403	220
SPAC26F1.08c	3	3	14	5	3	2
SPAC26F1.09	145	156	285	269	58	29
SPAC26F1.10c	100	130	209	183	46	23
SPAC26F1.11	1	0	1	1	0	0
SPAC26F1.12c	148	87	263	162	49	21
SPAC26F1.13c	1243	683	2443	1143	572	257
SPAC26F1.14c	161	394	232	530	28	97
SPAC26H5.02c	39	32	82	66	14	2
SPAC26H5.03	41	33	70	44	18	9
SPAC26H5.04	66	99	136	132	30	18
SPAC26H5.05	249	305	522	552	117	85
SPAC26H5.06	7	17	28	21	4	4
SPAC26H5.07c	89	62	203	134	65	34
SPAC26H5.08c	117	72	308	123	78	25
SPAC26H5.09c	419	257	1280	481	308	116
SPAC26H5.10c	2326	1545	3825	2379	1098	574
SPAC26H5.11	30	17	46	27	9	2
SPAC26H5.12	25	6	30	26	3	2
SPAC26H5.13c	19	11	65	36	21	2
SPAC27D7.02c	111	123	203	221	39	31
SPAC27D7.03c	20	22	96	58	55	4
SPAC27D7.04	43	38	50	44	16	4
SPAC27D7.05c	8	2	27	8	4	1
SPAC27D7.06	92	89	191	123	89	30
SPAC27D7.07c	181	106	294	182	95	47
SPAC27D7.08c	13	7	27	15	8	4
SPAC27D7.09c	172	23	377	84	51	13
SPAC27D7.11c	320	346	897	805	234	72
SPAC27D7.12c	18	14	28	20	4	2
SPAC27D7.13c	0	0	0	0	0	0
SPAC27D7.14c	312	188	597	303	128	47
SPAC27E2.01	23	34	49	64	13	8
SPAC27E2.02	71	45	118	69	27	19
SPAC27E2.03c	1059	363	1967	592	448	103
SPAC27E2.04c	2	1	0	1	0	0
SPAC27E2.05	0	0	0	0	0	0
SPAC27E2.06c	13	11	18	25	6	0
SPAC27E2.07	13	13	29	17	7	6
SPAC27E2.08	0	0	0	0	0	0
SPAC27E2.09	89	44	180	89	43	16
SPAC27E2.10c	69	40	117	93	28	14
SPAC27E2.11c	2735	1230	4781	1580	1838	307
SPAC27E2.12	0	0	0	0	0	0
SPAC27E2.14	0	0	1	2	0	0
SPAC27F1.02c	1083	618	1812	924	382	156
SPAC27F1.03c	81	54	144	69	30	15
SPAC27F1.04c	71	32	86	74	17	7
SPAC27F1.05c	12	4	25	11	1	1
SPAC27F1.06c	280	153	571	316	119	51
SPAC27F1.07	89	53	246	88	48	20
SPAC27F1.08	70	79	117	96	39	16
SPAC27F1.09c	234	227	476	386	95	59
SPAC27F1.10	0	0	0	1	0	0
SPAC29A4.02c	2912	1275	5020	2108	1580	482
SPAC29A4.03c	0	0	0	0	0	0
SPAC29A4.04c	1140	599	1928	955	476	149
SPAC29A4.05	243	224	370	351	84	47
SPAC29A4.06c	51	57	98	98	16	7
SPAC29A4.07	23	10	41	35	17	2
SPAC29A4.08c	191	98	323	178	90	28
SPAC29A4.09	112	117	200	173	36	21
SPAC29A4.10	25	7	51	23	9	2
SPAC29A4.11	77	61	159	125	29	13
SPAC29A4.12c	0	1	0	0	0	0
SPAC29A4.13	17	12	40	27	9	2
SPAC29A4.14c	33	38	74	75	25	13
SPAC29A4.15	1076	405	1739	622	408	126
SPAC29A4.16	257	139	435	255	106	44
SPAC29A4.17c	13	46	11	39	5	10
SPAC29A4.18	164	103	304	202	66	42
SPAC29A4.19c	13	12	25	15	5	9
SPAC29A4.20	146	93	270	121	42	23
SPAC29A4.22	0	0	0	0	0	0
SPAC29A4.23	0	0	0	0	0	0
SPAC29B12.01	204	204	413	376	99	72
SPAC29B12.02c	136	64	252	116	74	19
SPAC29B12.03	111	173	193	287	64	32
SPAC29B12.04	3667	4423	5616	6669	1822	2294
SPAC29B12.05c	4	4	16	4	4	1
SPAC29B12.06c	73	34	149	60	27	7
SPAC29B12.07	328	251	661	418	155	66
SPAC29B12.08	136	140	262	177	109	37
SPAC29B12.10c	109	28	265	77	72	5
SPAC29B12.11c	52	70	108	91	22	19
SPAC29B12.12	0	0	0	0	0	0
SPAC29B12.13	23	31	39	62	9	6
SPAC29B12.14c	10	6	15	10	4	3
SPAC29E6.01	17	12	36	37	5	7
SPAC29E6.02	72	42	173	64	26	11
SPAC29E6.03c	0	0	0	0	0	0
SPAC29E6.04	0	0	0	0	0	0
SPAC29E6.05c	28	16	47	31	16	13
SPAC29E6.06c	425	226	774	312	157	56
SPAC29E6.07	0	0	0	0	0	0
SPAC29E6.08	369	246	627	452	183	87
SPAC29E6.09	34	39	57	49	15	8
SPAC29E6.10c	167	122	344	245	65	24
SPAC2C4.03c	134	78	266	152	63	29
SPAC2C4.04c	98	42	113	83	27	8
SPAC2C4.05	147	76	228	125	86	25
SPAC2C4.06c	28	19	81	46	13	3
SPAC2C4.07c	62	149	122	273	22	32
SPAC2C4.08	11	11	14	25	8	9
SPAC2C4.09	20	52	34	87	5	11
SPAC2C4.10c	32	13	73	38	8	8
SPAC2C4.11c	182	78	236	136	72	22
SPAC2C4.12c	78	46	123	59	28	18
SPAC2C4.13	38	31	108	49	30	18
SPAC2C4.14c	98	45	174	107	28	20
SPAC2C4.15c	130	159	234	274	63	40
SPAC2C4.16c	2973	572	5722	1021	1562	253
SPAC2C4.17c	25	29	51	84	23	9
SPAC2E12.02	147	264	280	382	57	65
SPAC2E12.03c	3	26	6	21	1	13
SPAC2E12.05	3	10	11	8	3	0
SPAC2E1P3.01	1652	1911	2938	3244	289	230
SPAC2E1P3.02c	3	5	6	4	1	4
SPAC2E1P3.03c	0	0	0	0	0	0
SPAC2E1P3.04	162	188	242	286	63	78
SPAC2E1P3.05c	203	255	517	495	205	118
SPAC2E1P5.01c	35	27	85	51	28	5
SPAC2E1P5.02c	0	0	0	0	0	0
SPAC2E1P5.03	16	15	63	33	12	10
SPAC2E1P5.04c	32	39	80	75	24	7
SPAC2E1P5.05	194	124	390	273	101	46
SPAC2F3.01	0	0	0	0	0	0
SPAC2F3.02	143	70	234	119	60	13
SPAC2F3.03c	253	108	481	177	137	17
SPAC2F3.04c	122	84	233	133	68	26
SPAC2F3.05c	84	65	138	128	22	8
SPAC2F3.06c	364	223	646	330	140	52
SPAC2F3.07c	0	0	0	0	0	0
SPAC2F3.08	12	16	25	46	3	15
SPAC2F3.09	261	144	403	233	169	63
SPAC2F3.10	94	84	177	106	40	16
SPAC2F3.11	180	135	367	197	71	32
SPAC2F3.12c	59	18	90	46	29	7
SPAC2F3.13c	88	39	156	60	43	11
SPAC2F3.14c	35	28	64	47	14	4
SPAC2F3.15	48	45	58	58	18	7
SPAC2F3.16	95	141	188	339	34	57
SPAC2F3.17c	128	62	207	70	28	12
SPAC2F3.18c	104	48	172	76	32	9
SPAC2F7.02c	35	32	109	54	19	12
SPAC2F7.03c	107	76	209	135	51	22
SPAC2F7.04	55	27	84	54	22	8
SPAC2F7.05c	564	164	1035	306	223	41
SPAC2F7.06c	3	5	6	3	0	1
SPAC2F7.07c	0	0	0	0	0	0
SPAC2F7.08c	0	0	0	0	0	0
SPAC2F7.09c	9	4	19	16	3	3
SPAC2F7.10	21	15	51	31	5	5
SPAC2F7.11	193	82	387	142	90	29
SPAC2F7.13c	488	205	840	342	263	68
SPAC2F7.14c	108	86	190	113	40	20
SPAC2F7.15	89	42	146	70	30	8
SPAC2F7.16c	101	115	216	182	56	34
SPAC2F7.17	39	17	54	29	12	3
SPAC2G11.02	89	47	236	81	43	19
SPAC2G11.03c	80	69	137	126	32	16
SPAC2G11.04	19	9	27	29	6	2
SPAC2G11.05c	22	24	45	27	8	3
SPAC2G11.06	123	100	251	226	51	30
SPAC2G11.07c	743	496	1294	925	320	148
SPAC2G11.08c	23	15	43	13	15	5
SPAC2G11.09	24	22	87	49	16	12
SPAC2G11.10c	93	50	120	57	36	12
SPAC2G11.11c	99	33	136	61	32	14
SPAC2G11.12	16	13	67	56	15	4
SPAC2G11.13	8	6	20	13	3	2
SPAC2G11.14	103	152	229	272	40	36
SPAC2G11.15c	15	18	43	23	8	6
SPAC2H10.01	9	15	10	15	2	5
SPAC2H10.02c	97	55	148	124	25	16
SPAC2H10.04	0	0	0	0	0	0
SPAC30.01c	382	235	691	427	134	55
SPAC30.02c	64	59	154	99	32	12
SPAC30.03c	90	60	148	138	57	27
SPAC30.04c	90	114	188	161	65	53
SPAC30C2.02	209	113	330	187	89	54
SPAC30C2.03	10	7	11	12	6	1
SPAC30C2.04	0	0	0	0	0	0
SPAC30C2.05	24	18	40	24	8	0
SPAC30C2.06c	44	55	107	71	15	9
SPAC30C2.07	36	34	76	53	8	7
SPAC30C2.08	500	447	898	723	212	125
SPAC30D11.01c	9	8	14	9	5	4
SPAC30D11.02c	0	0	1	0	0	0
SPAC30D11.03	0	0	0	0	0	0
SPAC30D11.04c	262	183	484	279	158	43
SPAC30D11.05	20	9	59	23	11	6
SPAC30D11.06c	14	11	27	14	6	7
SPAC30D11.07	26	23	34	26	6	2
SPAC30D11.08c	68	64	131	111	31	15
SPAC30D11.09	57	32	144	65	28	4
SPAC30D11.10	58	70	107	112	18	10
SPAC30D11.11	127	42	266	57	86	15
SPAC30D11.12	1614	195	2149	351	581	61
SPAC30D11.13	93	74	167	105	41	15
SPAC30D11.14c	174	93	270	156	71	34
SPAC31A2.02	93	61	182	95	35	24
SPAC31A2.03	71	88	121	118	31	22
SPAC31A2.04c	278	244	461	359	87	60
SPAC31A2.05c	63	52	127	71	25	8
SPAC31A2.06	27	30	73	38	12	5
SPAC31A2.07c	133	88	301	165	57	25
SPAC31A2.08	57	53	91	96	23	8
SPAC31A2.09c	80	49	112	92	15	9
SPAC31A2.10	38	26	99	43	6	4
SPAC31A2.11c	57	28	76	41	12	4
SPAC31A2.12	97	126	152	143	41	26
SPAC31A2.13c	60	45	116	79	31	7
SPAC31A2.14	107	83	185	131	53	30
SPAC31A2.15c	20	16	58	39	7	3
SPAC31A2.16	39	32	97	72	22	7
SPAC31F12.01	85	54	123	96	30	9
SPAC31G5.01	87	43	111	74	34	7
SPAC31G5.02	72	32	142	58	31	12
SPAC31G5.03	2605	488	3973	824	1060	201
SPAC31G5.04	446	245	753	402	241	142
SPAC31G5.05c	607	340	875	485	243	143
SPAC31G5.06	0	0	0	0	0	0
SPAC31G5.07	0	0	0	0	0	0
SPAC31G5.08	63	40	101	82	28	18
SPAC31G5.09c	22	36	38	55	10	7
SPAC31G5.10	0	0	0	0	0	0
SPAC31G5.11	0	0	0	0	0	0
SPAC31G5.12c	35	42	47	53	12	13
SPAC31G5.13	280	210	391	329	103	44
SPAC31G5.14	503	238	987	372	289	168
SPAC31G5.15	70	65	98	109	26	17
SPAC31G5.16c	344	185	553	349	153	59
SPAC31G5.17c	864	183	1578	313	454	77
SPAC31G5.18c	42	80	97	112	22	13
SPAC31G5.19	92	63	193	164	31	16
SPAC31G5.21	27	42	50	51	10	8
SPAC323.01c	25	10	41	31	12	2
SPAC323.02c	322	250	472	442	117	69
SPAC323.03c	22	22	34	26	8	7
SPAC323.04	19	32	45	52	17	9
SPAC323.05c	19	10	36	21	12	1
SPAC323.06c	52	31	102	66	20	7
SPAC323.07c	68	118	113	126	55	38
SPAC323.08	15	17	27	30	8	4
SPAC328.01c	165	188	337	296	72	34
SPAC328.02	90	127	172	174	24	33
SPAC328.03	528	773	946	1269	206	175
SPAC328.04	38	60	82	67	13	13
SPAC328.05	50	29	69	28	15	5
SPAC328.06	260	247	512	370	106	60
SPAC328.07c	90	112	140	150	48	43
SPAC328.08c	11	8	19	12	4	2
SPAC328.09	76	58	110	91	27	24
SPAC328.10c	3738	693	5574	1147	1388	211
SPAC32A11.01	0	7	6	12	2	2
SPAC32A11.02c	5	26	11	58	2	2
SPAC32A11.03c	40	38	64	67	13	8
SPAC32A11.04c	1251	803	2191	1440	502	253
SPAC343.01c	105	58	217	95	54	17
SPAC343.02	50	28	73	25	26	7
SPAC343.03	15	7	23	16	2	3
SPAC343.04c	94	153	190	251	41	37
SPAC343.05	931	697	1723	1212	416	231
SPAC343.06c	25	22	41	41	7	2
SPAC343.07	0	0	0	0	0	0
SPAC343.08c	30	15	83	29	30	3
SPAC343.09	414	215	660	329	162	59
SPAC343.10	278	241	563	345	124	83
SPAC343.11c	69	51	166	122	36	17
SPAC343.12	114	347	128	393	30	45
SPAC343.13	6	5	19	14	7	2
SPAC343.14c	237	182	372	315	75	45
SPAC343.15	23	8	51	32	10	4
SPAC343.16	0	0	0	0	0	0
SPAC343.17c	51	48	104	84	14	11
SPAC343.18	7	4	9	8	0	0
SPAC343.19	200	82	109	83	34	42
SPAC343.20	0	0	0	0	0	0
SPAC343.21	7	9	0	0	0	2
SPAC3A11.02	72	25	121	72	26	13
SPAC3A11.03	15	4	23	10	4	2
SPAC3A11.04	9	5	17	10	7	1
SPAC3A11.05c	13	22	23	33	9	2
SPAC3A11.06	19	29	41	60	8	3
SPAC3A11.07	169	248	285	331	169	85
SPAC3A11.08	41	34	87	42	23	13
SPAC3A11.09	18	26	40	34	23	12
SPAC3A11.10c	87	154	139	256	39	58
SPAC3A11.11c	131	95	214	150	43	23
SPAC3A11.12c	518	436	875	652	236	101
SPAC3A11.13	126	88	249	145	48	11
SPAC3A11.14c	41	45	80	87	11	16
SPAC3A12.02	11	14	31	19	19	3
SPAC3A12.03c	0	0	0	0	0	0
SPAC3A12.04c	0	0	0	0	0	0
SPAC3A12.05c	114	80	273	181	58	22
SPAC3A12.06c	6	10	18	19	1	6
SPAC3A12.07	122	73	163	93	29	10
SPAC3A12.08	41	51	75	86	20	13
SPAC3A12.09c	28	12	65	27	16	7
SPAC3A12.10	3205	665	4662	1091	1269	247
SPAC3A12.11c	140	74	251	111	50	18
SPAC3A12.12	24	9	37	20	12	3
SPAC3A12.13c	392	183	600	325	167	56
SPAC3A12.14	354	261	593	354	130	75
SPAC3A12.15	83	49	160	109	26	11
SPAC3A12.16c	201	111	355	187	93	34
SPAC3A12.17c	33	26	100	53	25	5
SPAC3A12.18	1039	1056	1765	1540	616	366
SPAC3A12.19	33	16	68	39	18	7
SPAC3C7.01c	104	46	159	96	41	14
SPAC3C7.02c	0	0	0	0	0	0
SPAC3C7.03c	16	12	35	31	10	4
SPAC3C7.04	45	50	101	106	31	24
SPAC3C7.05c	73	109	146	159	23	23
SPAC3C7.06c	30	18	47	44	12	4
SPAC3C7.07c	39	20	74	35	28	9
SPAC3C7.08c	582	261	1054	413	251	86
SPAC3C7.09	24	8	45	22	5	1
SPAC3C7.10	37	21	84	35	14	11
SPAC3C7.11c	923	320	1895	663	514	158
SPAC3C7.12	104	72	225	123	33	22
SPAC3C7.13c	15	60	39	86	6	6
SPAC3C7.14c	893	662	1684	1011	1724	759
SPAC3F10.02c	9	6	22	9	9	0
SPAC3F10.03	1257	757	2243	1205	534	282
SPAC3F10.04	277	238	506	335	136	53
SPAC3F10.05c	13	9	24	10	7	2
SPAC3F10.06c	0	0	0	0	0	0
SPAC3F10.07c	0	0	0	0	0	0
SPAC3F10.08c	70	36	125	75	16	16
SPAC3F10.09	103	59	225	130	46	18
SPAC3F10.10c	2	1	2	5	2	0
SPAC3F10.11c	65	45	183	102	46	19
SPAC3F10.12c	20	17	41	37	12	2
SPAC3F10.13	115	83	206	142	43	21
SPAC3F10.15c	46	65	65	97	9	9
SPAC3F10.16c	142	71	310	128	66	29
SPAC3F10.17	148	110	292	223	58	38
SPAC3F10.18c	2856	1150	3912	1618	936	160
SPAC3F10.19	325	400	557	569	165	121
SPAC3G6.01	282	206	576	323	126	60
SPAC3G6.02	333	153	606	361	132	48
SPAC3G6.03c	121	74	203	121	64	19
SPAC3G6.04	128	60	183	83	58	15
SPAC3G6.05	180	739	239	824	72	263
SPAC3G6.06c	126	55	187	94	41	11
SPAC3G6.07	0	2	1	4	0	1
SPAC3G6.08	47	42	93	55	32	9
SPAC3G6.09c	67	113	159	131	19	15
SPAC3G6.10c	28	18	59	26	14	13
SPAC3G6.11	27	18	70	29	11	11
SPAC3G6.13c	5898	2081	9078	5102	1647	449
SPAC3G9.01	20	11	31	12	4	3
SPAC3G9.02	33	27	44	57	9	10
SPAC3G9.03	1462	170	2129	303	567	86
SPAC3G9.04	43	19	66	37	23	5
SPAC3G9.05	106	68	208	106	46	21
SPAC3G9.06	779	444	1353	657	324	137
SPAC3G9.07c	28	16	56	43	16	8
SPAC3G9.08	37	16	58	28	10	7
SPAC3G9.09c	1074	545	1759	752	374	141
SPAC3G9.10c	85	59	186	110	36	16
SPAC3G9.11c	7	19	13	28	6	4
SPAC3G9.12	52	45	122	98	40	21
SPAC3G9.13c	17	5	35	12	6	2
SPAC3G9.14	57	42	127	80	33	22
SPAC3G9.15c	0	0	0	0	0	0
SPAC3G9.16c	0	0	0	0	0	0
SPAC3G9.17	0	0	0	0	0	0
SPAC3H1.01c	69	53	136	73	29	10
SPAC3H1.02c	147	118	316	229	57	30
SPAC3H1.03	34	16	54	44	8	5
SPAC3H1.04c	15	20	42	28	6	3
SPAC3H1.05	125	67	258	109	62	14
SPAC3H1.06c	33	21	113	40	55	19
SPAC3H1.07	1272	660	1918	949	524	218
SPAC3H1.08c	25	22	54	48	20	3
SPAC3H1.09c	147	137	274	221	95	43
SPAC3H1.10	16	18	38	22	12	4
SPAC3H1.11	189	223	215	209	58	45
SPAC3H1.12c	42	28	70	66	17	11
SPAC3H1.13	69	45	77	55	21	10
SPAC3H1.14	17	33	36	34	10	6
SPAC3H5.04	22	16	40	43	6	1
SPAC3H5.05c	1260	172	2031	324	517	93
SPAC3H5.06c	164	121	348	194	62	39
SPAC3H5.07	1942	252	3527	540	881	99
SPAC3H5.08c	81	78	125	117	34	9
SPAC3H5.09c	23	27	67	47	17	4
SPAC3H5.10	2149	355	3621	757	871	144
SPAC3H5.11	45	43	98	96	24	11
SPAC3H5.12c	4424	952	7254	1427	1743	329
SPAC3H5.13	0	0	0	0	0	0
SPAC3H8.02	269	209	542	312	135	55
SPAC3H8.03	24	22	72	39	8	4
SPAC3H8.04	11	7	20	22	2	2
SPAC3H8.05c	52	28	92	61	40	10
SPAC3H8.06	21	22	41	23	12	10
SPAC3H8.07c	112	60	200	157	52	17
SPAC3H8.08c	38	39	90	68	17	8
SPAC3H8.09c	10	5	10	10	3	1
SPAC3H8.10	574	405	987	791	235	112
SPAC458.02c	1208	352	1900	649	453	114
SPAC458.03	53	74	81	106	24	12
SPAC458.04c	3	4	6	8	1	0
SPAC458.05	39	40	63	66	17	11
SPAC458.06	28	23	44	44	8	5
SPAC458.07	76	63	137	95	28	11
SPAC4A8.02c	84	61	126	107	34	14
SPAC4A8.03c	38	26	65	35	23	8
SPAC4A8.04	127	353	304	487	121	155
SPAC4A8.05c	91	91	214	161	54	26
SPAC4A8.06c	53	24	108	53	14	3
SPAC4A8.07c	109	66	213	115	63	27
SPAC4A8.08c	8	1	25	8	2	1
SPAC4A8.09c	60	51	146	97	28	18
SPAC4A8.10	41	44	69	83	17	12
SPAC4A8.11c	3412	1749	6549	2533	1678	542
SPAC4A8.12c	107	85	190	138	45	15
SPAC4A8.13c	298	231	597	410	148	53
SPAC4A8.14	335	194	510	303	119	59
SPAC4A8.15c	1251	355	1840	631	395	106
SPAC4A8.16c	2248	899	4019	1652	997	278
SPAC4C5.01	121	103	234	154	58	39
SPAC4C5.02c	122	86	202	141	49	16
SPAC4C5.03	14	13	46	21	13	6
SPAC4C5.04	56	36	85	65	25	20
SPAC4D7.01c	224	191	476	306	93	52
SPAC4D7.02c	125	202	165	302	37	34
SPAC4D7.03	35	30	51	41	16	8
SPAC4D7.04c	85	37	207	85	49	12
SPAC4D7.05	822	384	1572	745	356	112
SPAC4D7.06c	88	55	151	102	52	20
SPAC4D7.07c	10	6	21	7	3	1
SPAC4D7.08c	468	244	941	442	222	98
SPAC4D7.09	254	210	497	311	119	65
SPAC4D7.10c	34	39	63	61	20	17
SPAC4D7.11	14	8	28	20	7	1
SPAC4D7.12c	106	53	173	125	29	24
SPAC4D7.13	134	72	298	166	63	24
SPAC4D7.14	0	0	0	0	0	0
SPAC4D7.15	0	0	0	0	0	0
SPAC4F10.02	136	126	245	198	58	30
SPAC4F10.03c	115	68	165	96	40	18
SPAC4F10.04	54	49	112	77	17	15
SPAC4F10.05c	30	9	54	29	8	8
SPAC4F10.06	90	42	136	79	30	10
SPAC4F10.07c	20	50	39	70	11	6
SPAC4F10.08	4	3	2	7	0	0
SPAC4F10.09c	185	123	365	242	90	36
SPAC4F10.10c	56	25	127	50	38	9
SPAC4F10.11	136	140	246	232	52	37
SPAC4F10.12	9	5	12	7	4	0
SPAC4F10.13c	383	184	672	270	209	53
SPAC4F10.14c	2154	456	3631	846	926	153
SPAC4F10.15c	158	167	197	116	66	23
SPAC4F10.16c	11	6	11	21	4	0
SPAC4F10.17	0	11	2	16	0	1
SPAC4F10.18	127	76	229	117	57	16
SPAC4F10.19c	15	7	20	20	4	5
SPAC4F10.20	925	247	1383	441	345	82
SPAC4F10.22	0	0	0	0	0	0
SPAC4F8.01	167	107	259	182	59	20
SPAC4F8.02c	81	50	170	89	24	7
SPAC4F8.03	223	131	396	245	74	44
SPAC4F8.04	97	57	197	112	43	18
SPAC4F8.05c	68	45	126	86	14	15
SPAC4F8.06	56	37	93	57	30	12
SPAC4F8.07c	2909	1116	4687	1344	1192	283
SPAC4F8.08	0	0	0	0	0	0
SPAC4F8.10c	107	99	191	188	47	24
SPAC4F8.11	41	21	83	52	12	5
SPAC4F8.12c	343	291	704	418	159	66
SPAC4F8.13c	81	65	189	154	42	25
SPAC4F8.14c	1841	582	2982	821	768	208
SPAC4F8.15	36	28	90	35	16	6
SPAC4G8.02c	287	84	446	163	130	29
SPAC4G8.03c	12	40	30	48	3	3
SPAC4G8.04	54	30	91	62	18	7
SPAC4G8.05	106	133	210	255	37	33
SPAC4G8.06c	34	27	55	43	7	5
SPAC4G8.07c	91	59	204	92	52	15
SPAC4G8.08	45	34	63	59	24	6
SPAC4G8.09	11	4	30	16	7	1
SPAC4G8.10	49	63	65	105	12	18
SPAC4G8.11c	6	8	12	10	4	3
SPAC4G8.12c	9	6	22	4	9	3
SPAC4G8.13c	71	54	97	103	41	14
SPAC4G9.02	47	46	86	83	23	11
SPAC4G9.03	1459	569	2196	812	552	235
SPAC4G9.04c	77	90	163	142	44	23
SPAC4G9.05	0	1	2	0	1	0
SPAC4G9.06c	124	79	287	199	44	17
SPAC4G9.07	4	5	8	5	0	1
SPAC4G9.08c	168	118	354	237	96	40
SPAC4G9.09c	363	272	676	456	262	175
SPAC4G9.10	85	100	151	165	76	75
SPAC4G9.11c	155	142	226	269	69	39
SPAC4G9.12	211	165	473	300	105	58
SPAC4G9.13c	86	77	175	161	38	21
SPAC4G9.14	31	24	69	31	17	9
SPAC4G9.15	69	21	169	67	52	17
SPAC4G9.16c	2926	581	4614	1128	1303	233
SPAC4G9.17c	31	19	78	49	15	12
SPAC4G9.19	3	9	19	28	5	1
SPAC4G9.20c	142	34	322	51	109	19
SPAC4G9.22	53	57	243	168	37	29
SPAC4H3.01	295	202	513	313	131	48
SPAC4H3.02c	25	16	43	31	15	1
SPAC4H3.03c	12	52	10	58	1	5
SPAC4H3.04c	11	27	23	44	6	16
SPAC4H3.05	31	27	73	36	11	3
SPAC4H3.06	56	20	108	55	22	6
SPAC4H3.07c	309	144	485	219	122	39
SPAC4H3.08	13	30	19	42	1	4
SPAC4H3.09	177	137	321	267	81	52
SPAC4H3.10c	13976	2495	22522	3534	6479	984
SPAC4H3.11c	83	94	147	121	36	21
SPAC4H3.13	51	39	74	52	12	3
SPAC4H3.14c	57	44	102	67	28	8
SPAC4H3.16	25	8	45	29	6	1
SPAC4H3.17	0	0	0	0	0	0
SPAC513.01c	11359	2697	19655	4394	5049	1080
SPAC513.02	8	13	12	29	3	4
SPAC513.03	53	33	184	86	0	3
SPAC513.04	0	0	0	0	0	0
SPAC513.05	118	202	191	272	44	56
SPAC513.06c	33	14	65	40	31	9
SPAC513.07	246	73	198	46	51	10
SPAC521.02	37	15	65	41	11	7
SPAC521.03	388	299	734	612	199	151
SPAC521.04c	37	48	77	71	27	14
SPAC521.05	2683	683	4684	1153	1423	307
SPAC56E4.02c	31	39	52	78	8	8
SPAC56E4.03	1126	2929	1742	4007	540	1463
SPAC56E4.04c	0	0	0	0	0	0
SPAC56E4.05	47	12	92	42	27	14
SPAC56E4.06c	25	40	60	65	21	16
SPAC56E4.07	126	77	209	112	52	17
SPAC56F8.02	159	126	217	165	51	37
SPAC56F8.03	1143	587	2155	1001	518	204
SPAC56F8.04c	0	0	0	0	0	0
SPAC56F8.05c	807	477	1197	687	292	151
SPAC56F8.06c	8	8	13	12	8	7
SPAC56F8.07	0	0	0	0	0	0
SPAC56F8.08	0	0	0	0	0	0
SPAC56F8.09	58	42	113	75	22	14
SPAC56F8.10	345	138	612	224	159	67
SPAC56F8.11	39	14	68	29	21	5
SPAC56F8.12	0	0	0	0	0	0
SPAC56F8.13	1	0	0	1	0	0
SPAC56F8.14c	1	0	1	0	0	0
SPAC56F8.15	0	0	0	0	0	0
SPAC56F8.16	153	258	332	420	94	48
SPAC57A10.02	136	74	259	133	64	21
SPAC57A10.03	43	10	85	28	25	7
SPAC57A10.04	0	2	0	1	0	0
SPAC57A10.05c	104	85	146	109	43	21
SPAC57A10.06	0	0	0	0	0	0
SPAC57A10.07	47	16	61	27	22	4
SPAC57A10.08c	4	12	20	7	3	4
SPAC57A10.09c	275	284	451	536	122	50
SPAC57A10.10c	630	229	1280	562	267	70
SPAC57A10.11c	73	50	112	98	44	18
SPAC57A10.12c	105	40	195	74	78	18
SPAC57A10.14	7	7	22	8	6	0
SPAC57A7.04c	0	0	0	0	0	0
SPAC57A7.05	17	52	42	79	18	12
SPAC57A7.06	272	146	552	317	106	60
SPAC57A7.07c	68	44	104	68	28	23
SPAC57A7.08	166	212	276	337	77	51
SPAC57A7.09	16	10	21	15	5	0
SPAC57A7.10c	719	520	1377	780	310	126
SPAC57A7.11	109	67	200	145	62	22
SPAC57A7.12	1400	537	2285	823	563	158
SPAC57A7.13	11	6	21	17	5	5
SPAC57A7.15c	28	8	24	9	5	1
SPAC589.02c	0	0	0	0	0	0
SPAC589.03c	31	19	42	33	13	2
SPAC589.04	68	40	107	63	21	10
SPAC589.05c	52	21	87	38	24	2
SPAC589.06c	293	156	654	264	202	54
SPAC589.07c	0	0	0	0	0	0
SPAC589.08c	10	20	16	19	2	6
SPAC589.09	36	20	52	31	20	7
SPAC589.10c	3123	1027	5237	1703	1549	323
SPAC589.11	0	0	0	0	0	0
SPAC589.12	0	0	0	0	0	0
SPAC5D6.01	736	163	1171	216	285	63
SPAC5D6.02c	25	18	25	19	5	7
SPAC5D6.04	45	52	107	75	40	14
SPAC5D6.05	47	34	65	55	14	4
SPAC5D6.06c	10	8	24	18	9	3
SPAC5D6.07c	11	16	18	31	3	6
SPAC5D6.08c	14	8	16	11	4	3
SPAC5D6.09c	34	18	59	35	26	4
SPAC5D6.10c	0	0	0	0	0	0
SPAC5D6.12	37	19	63	24	11	4
SPAC5D6.13	162	120	294	218	79	38
SPAC5H10.01	0	0	0	0	0	0
SPAC5H10.02c	1	3	3	14	0	1
SPAC5H10.03	1330	875	1831	1315	529	335
SPAC5H10.04	4	7	1	2	0	0
SPAC5H10.05c	60	39	112	63	54	23
SPAC5H10.06c	28	31	37	29	23	19
SPAC5H10.07	0	0	0	1	0	0
SPAC5H10.08c	0	0	0	0	0	0
SPAC5H10.09c	29	20	59	26	11	4
SPAC5H10.10	299	511	543	780	179	167
SPAC5H10.11	3	7	3	7	1	1
SPAC5H10.12c	12	9	36	27	10	9
SPAC5H10.13c	39	24	92	26	21	13
SPAC607.02c	88	40	156	72	32	17
SPAC607.03c	441	142	647	241	184	48
SPAC607.04	30	12	38	29	6	4
SPAC607.05	404	249	702	416	149	49
SPAC607.06c	95	78	223	121	38	17
SPAC607.07c	46	33	87	47	13	6
SPAC607.08c	0	0	0	0	0	0
SPAC607.09c	12	10	28	14	12	4
SPAC607.10	2	1	2	5	1	0
SPAC630.03	816	515	1338	804	318	123
SPAC630.04c	8	20	15	20	3	5
SPAC630.05	50	82	79	135	28	19
SPAC630.06c	43	43	84	56	15	9
SPAC630.07c	11	14	17	27	7	5
SPAC630.08c	296	158	614	310	277	77
SPAC630.09c	95	71	174	115	32	11
SPAC630.10	37	28	62	53	16	7
SPAC630.11	49	54	115	47	30	7
SPAC630.12	8	12	41	24	13	6
SPAC630.13c	86	47	151	113	30	18
SPAC630.14c	323	259	526	349	126	57
SPAC630.15	0	0	0	0	0	0
SPAC631.01c	305	194	478	321	134	49
SPAC631.02	242	331	454	520	121	71
SPAC637.03	8	42	10	39	4	10
SPAC637.04	114	113	254	185	52	29
SPAC637.05c	925	601	1638	889	440	178
SPAC637.06	59	52	153	73	30	11
SPAC637.07	967	523	1726	751	400	161
SPAC637.08	119	86	215	124	61	22
SPAC637.09	106	63	205	143	33	20
SPAC637.10c	307	256	509	392	118	59
SPAC637.11	14	4	14	11	2	1
SPAC637.12c	68	60	99	94	23	14
SPAC637.13c	215	296	372	483	75	57
SPAC644.04	141	86	177	117	39	23
SPAC644.05c	244	242	437	342	134	63
SPAC644.06c	35	55	46	64	10	8
SPAC644.07	21	17	36	17	13	4
SPAC644.08	118	91	174	143	36	14
SPAC644.09	56	78	98	139	21	22
SPAC644.10	23	8	33	23	6	5
SPAC644.11c	15	18	43	23	19	5
SPAC644.12	150	120	311	192	60	29
SPAC644.13c	84	81	150	103	24	12
SPAC644.14c	88	61	172	108	54	17
SPAC644.15	1954	219	2721	456	688	99
SPAC644.16	90	61	152	71	45	11
SPAC644.17c	87	32	137	84	45	13
SPAC644.18c	127	66	218	172	40	28
SPAC652.01	0	0	0	0	0	0
SPAC664.01c	161	128	288	228	75	24
SPAC664.02c	132	115	253	208	55	36
SPAC664.03	148	108	242	179	61	28
SPAC664.04c	2165	392	3516	618	957	127
SPAC664.05	4213	980	7081	1742	2119	348
SPAC664.06	373	122	554	205	121	44
SPAC664.07c	18	9	30	17	10	3
SPAC664.08c	134	75	242	136	57	30
SPAC664.09	27	7	58	16	27	13
SPAC664.10	55	50	114	76	30	7
SPAC664.11	340	140	687	415	389	89
SPAC664.12c	13	14	31	21	8	1
SPAC664.13	0	0	0	0	0	0
SPAC664.14	61	46	105	88	19	28
SPAC664.15	39	52	77	68	18	16
SPAC683.02c	74	44	119	56	24	20
SPAC683.03	0	0	0	0	0	0
SPAC688.02c	31	25	48	31	7	0
SPAC688.03c	43	44	51	64	12	8
SPAC688.04c	142	271	225	383	51	43
SPAC688.06c	2	3	5	10	1	1
SPAC688.07c	209	173	371	279	70	37
SPAC688.08	0	0	0	0	0	0
SPAC688.09	27	12	43	27	13	3
SPAC688.10	13	5	14	24	4	4
SPAC688.11	500	422	868	668	207	118
SPAC688.12c	97	38	164	76	56	22
SPAC688.13	15	29	29	32	9	3
SPAC688.14	58	31	129	57	27	8
SPAC688.16	76	40	149	62	21	8
SPAC694.02	1287	729	2470	1171	601	227
SPAC694.03	29	30	76	30	10	7
SPAC694.04c	294	116	528	199	132	42
SPAC694.05c	4019	505	6356	966	1455	222
SPAC694.06c	142	114	254	257	69	51
SPAC6B12.02c	17	9	27	18	3	0
SPAC6B12.03c	1	6	3	12	2	4
SPAC6B12.04c	107	102	268	164	65	44
SPAC6B12.05c	85	62	187	147	34	16
SPAC6B12.06c	13	3	11	3	1	2
SPAC6B12.07c	144	122	285	176	66	29
SPAC6B12.08	35	39	46	79	16	7
SPAC6B12.09	117	81	179	146	44	39
SPAC6B12.10c	89	67	167	105	33	17
SPAC6B12.11	7	19	34	25	5	3
SPAC6B12.12	394	368	668	501	194	93
SPAC6B12.13	17	14	56	89	11	10
SPAC6B12.14c	28	18	45	27	16	8
SPAC6B12.15	7584	1893	12172	2644	3109	633
SPAC6B12.16	0	2	1	0	0	0
SPAC6B12.18	49	33	100	60	18	15
SPAC6B12.19	0	0	0	0	0	0
SPAC6C3.02c	386	362	718	530	242	101
SPAC6C3.03c	0	1	0	1	0	0
SPAC6C3.04	101	160	189	282	102	59
SPAC6C3.05	4	3	12	7	1	1
SPAC6C3.06c	21	18	75	42	20	7
SPAC6C3.07	0	0	0	0	0	0
SPAC6C3.08	112	90	202	175	48	26
SPAC6C3.09	72	46	176	106	35	11
SPAC6F12.02	69	85	148	160	45	16
SPAC6F12.03c	60	121	119	208	33	20
SPAC6F12.04	85	43	209	69	47	14
SPAC6F12.05c	135	73	227	149	44	33
SPAC6F12.06	165	122	257	223	58	33
SPAC6F12.07	299	215	502	304	122	50
SPAC6F12.08c	45	52	99	82	24	5
SPAC6F12.09	20	15	48	23	3	0
SPAC6F12.10c	1462	983	2846	1589	731	330
SPAC6F12.11c	45	43	111	103	19	12
SPAC6F12.12	59	80	126	156	25	19
SPAC6F12.13c	1206	667	1931	979	463	203
SPAC6F12.14	58	51	95	77	15	8
SPAC6F12.15c	48	51	108	77	16	6
SPAC6F12.16c	299	164	549	301	110	59
SPAC6F12.17	217	173	348	223	99	38
SPAC6F6.01	15	14	40	25	11	3
SPAC6F6.02c	5	5	12	22	0	3
SPAC6F6.03c	221	123	416	228	102	57
SPAC6F6.04c	0	2	0	2	0	0
SPAC6F6.05	227	75	421	159	104	29
SPAC6F6.06c	3	8	29	24	10	2
SPAC6F6.07c	3810	910	6145	1279	1645	310
SPAC6F6.08c	29	21	49	25	10	3
SPAC6F6.09	50	29	72	68	16	8
SPAC6F6.10c	469	323	812	507	182	79
SPAC6F6.11c	117	188	250	300	54	78
SPAC6F6.12	90	130	104	193	29	38
SPAC6F6.13c	38	47	80	96	20	10
SPAC6F6.15	415	377	677	555	154	106
SPAC6F6.16c	22	10	34	16	5	4
SPAC6F6.17	44	25	125	53	26	15
SPAC6F6.19	0	0	0	0	0	0
SPAC6G10.02c	123	57	237	113	62	21
SPAC6G10.03c	131	213	248	365	62	86
SPAC6G10.04c	542	469	961	763	209	107
SPAC6G10.05c	97	66	180	107	39	17
SPAC6G10.06	0	0	0	0	0	0
SPAC6G10.07	268	180	507	290	117	52
SPAC6G10.08	184	217	327	395	175	128
SPAC6G10.09	143	65	329	133	120	36
SPAC6G10.10c	23	14	54	30	7	4
SPAC6G10.11c	2638	736	4657	1360	1313	263
SPAC6G10.12c	175	236	282	298	58	55
SPAC6G9.01c	40	23	71	42	28	8
SPAC6G9.02c	220	97	290	143	73	32
SPAC6G9.03c	29	23	77	40	13	7
SPAC6G9.04	2	0	11	9	0	2
SPAC6G9.05	20	21	33	19	9	7
SPAC6G9.06c	64	57	147	111	26	19
SPAC6G9.07c	375	212	712	386	128	57
SPAC6G9.08	263	213	467	263	112	42
SPAC6G9.09c	1847	366	2985	584	805	165
SPAC6G9.10c	140	74	313	125	59	32
SPAC6G9.11	298	158	429	245	123	58
SPAC6G9.12	235	262	457	434	101	68
SPAC6G9.13c	0	0	0	0	0	0
SPAC6G9.14	128	80	185	148	49	22
SPAC6G9.15c	16	13	54	17	7	0
SPAC6G9.16c	19	24	34	48	11	4
SPAC732.01	176	84	319	159	101	32
SPAC732.02c	116	106	191	166	48	23
SPAC750.01	200	49	574	211	352	62
SPAC750.02c	2	4	3	2	0	0
SPAC750.03c	0	0	0	0	0	0
SPAC750.04c	0	0	0	0	0	0
SPAC750.05c	0	0	1	5	0	0
SPAC750.06c	0	0	0	0	0	0
SPAC750.07c	0	0	0	0	0	0
SPAC750.08c	0	0	0	0	0	0
SPAC767.01c	412	385	837	598	166	86
SPAC7D4.02c	41	44	101	48	21	6
SPAC7D4.03c	97	72	195	115	43	15
SPAC7D4.04	54	64	112	92	23	14
SPAC7D4.05	39	34	72	63	13	6
SPAC7D4.06c	38	8	57	13	18	6
[truncated: 3,276 more rows]

## Sheet: Genes induced translationally  
	baseMean	log2FoldChange	lfcSE	stat	pvalue	padj
SPCC1393.08	3597.67	2.9186	0.419114	6.96373	3.31388e-12	1.26701e-09

## Sheet: Genes repressed translationally
	baseMean	log2FoldChange	lfcSE	stat	pvalue	padj
SPBC1709.05	17959.6	-2.80719	0.374514	-7.49555	6.60224e-14	7.57277e-11
SPAC10F6.03c	1168.93	-1.68818	0.2291	-7.36876	1.72228e-13	9.87725e-11
SPBC405.01	1112.15	-2.20443	0.323414	-6.81614	9.3521e-12	2.68172e-09
SPCC417.08	16464.2	-2.84883	0.492957	-5.77905	7.51235e-09	1.72333e-06
SPBC1709.02c	1795.23	-1.59178	0.294477	-5.40543	6.46531e-08	1.23595e-05
SPAC57A7.12	1702.11	-1.47481	0.278432	-5.29684	1.17823e-07	1.59852e-05
SPBC1703.07	2663.75	-1.95032	0.369001	-5.2854	1.25429e-07	1.59852e-05
SPBC19G7.16	399.511	-2.06499	0.390063	-5.29398	1.19684e-07	1.59852e-05
SPCP31B10.07	15291.2	-2.60084	0.505598	-5.14408	2.68839e-07	3.08359e-05
SPAC513.01c	14952.4	-2.55617	0.508662	-5.02529	5.0266e-07	5.24137e-05
SPBC1778.01c	1290.44	-1.51017	0.317056	-4.76311	1.90632e-06	0.000182213
SPBC2F12.14c	2933.52	-1.80448	0.382607	-4.71626	2.40214e-06	0.000211943
SPAC27E2.03c	1185.73	-1.16268	0.24964	-4.65744	3.20171e-06	0.000262312
SPCC1450.04	5659.9	-2.28724	0.497088	-4.60127	4.19929e-06	0.000321106
SPAP7G5.02c	2033.73	-1.55416	0.343812	-4.52037	6.1731e-06	0.000442534
SPCC1620.06c	1158.06	-1.40154	0.311013	-4.50635	6.59511e-06	0.000444976
SPAC23A1.12c	1555.38	-1.48366	0.334715	-4.43262	9.30951e-06	0.000593223
SPCPB16A4.03c	2704.73	-1.87013	0.42327	-4.41829	9.94857e-06	0.00060058
SPAC24H6.10c	1527.06	-1.49144	0.341564	-4.36649	1.26261e-05	0.000689626
SPAC4A8.16c	2239.86	-1.63291	0.373829	-4.36806	1.25353e-05	0.000689626
SPBC17G9.03c	2240.23	-1.57205	0.362522	-4.33642	1.44822e-05	0.000755051
SPCC1840.05c	485.7	-1.11303	0.257693	-4.3192	1.56597e-05	0.000780942
SPBC582.08	778.543	-0.934938	0.218339	-4.28205	1.85178e-05	0.000884998
SPBC56F2.12	14378.4	-2.24801	0.541405	-4.15218	3.29324e-05	0.00151094
SPAC1F12.02c	3982.6	-1.86504	0.451996	-4.12623	3.68751e-05	0.00162676
SPAC17G8.06c	749.472	-1.35114	0.333281	-4.05406	5.03365e-05	0.00213837
SPAPB8E5.06c	22166.1	-1.983	0.493411	-4.01896	5.84553e-05	0.00239458
SPCC330.05c	387.096	-1.51374	0.382761	-3.95478	7.66044e-05	0.00302984
SPAC26F1.13c	1635.02	-1.17611	0.302293	-3.89064	9.9981e-05	0.0036993
SPBC2D10.10c	1180.7	-1.5826	0.406364	-3.89454	9.83843e-05	0.0036993
SPBC1A4.02c	2172.14	-1.50756	0.395294	-3.81376	0.000136868	0.00490588
SPAC17A5.03	25746.1	-1.87575	0.494052	-3.79667	0.00014665	0.0050972
SPBC21B10.03c	1103.29	-0.955607	0.253644	-3.76751	0.000164886	0.00556249
SPAC637.07	1437.82	-1.28536	0.343678	-3.74003	0.000184001	0.00602999
SPAC11E3.15	3879.47	-1.54829	0.418672	-3.69811	0.000217212	0.00638827
SPAC22A12.16	2428.99	-1.44011	0.387915	-3.71243	0.000205278	0.00638827
SPAC9.09	20274	-1.95916	0.529411	-3.70064	0.000215057	0.00638827
SPBC646.09c	1858.64	-1.11877	0.302288	-3.70102	0.000214732	0.00638827
SPAC3H5.07	3973.16	-1.49499	0.405769	-3.68433	0.000229304	0.00641493
SPCC11E10.07c	717.17	-1.10187	0.298961	-3.68567	0.000228106	0.00641493
SPCC18.14c	16242.2	-1.99362	0.547927	-3.63848	0.000274254	0.00748974
SPAC24C9.12c	10639.6	-1.69748	0.468008	-3.62703	0.000286696	0.00764745
SPAC13G6.07c	5508.94	-1.32246	0.369703	-3.57708	0.000347448	0.00885605
SPCC622.18	16789.5	-1.9756	0.551945	-3.57933	0.000344471	0.00885605
SPBC16G5.14c	12601.4	-1.60617	0.458372	-3.50407	0.000458207	0.0114253
SPBC11C11.09c	6913.79	-1.34007	0.393083	-3.40913	0.000651708	0.0155731
SPBP8B7.06	6577.39	-2.09068	0.613254	-3.40916	0.000651634	0.0155731
SPBC776.03	3289.85	-1.37839	0.408361	-3.37541	0.000737063	0.0172533
SPAC25G10.08	1628.53	-1.12203	0.334323	-3.35612	0.000790445	0.0181328
SPBP4H10.15	1189.3	-1.38057	0.412505	-3.3468	0.000817499	0.0183857
SPAPJ698.02c	8667.63	-1.31461	0.393957	-3.33694	0.000847053	0.018684
SPCC1753.04	570.795	-0.921153	0.278078	-3.31257	0.000924432	0.0200061
SPCC576.08c	13399.4	-1.83598	0.557548	-3.29296	0.000991372	0.0210575
SPAC16.02c	1305.82	-1.22492	0.374032	-3.27491	0.00105695	0.0212688
SPAC6F12.10c	2026.12	-1.1829	0.360466	-3.28158	0.00103226	0.0212688
SPBC19F5.04	1502.29	-0.926868	0.282598	-3.27982	0.00103875	0.0212688
SPAC22H12.04c	12915.9	-1.36999	0.420138	-3.2608	0.00111099	0.0219707
SPCC794.09c	59087.5	-1.70567	0.526077	-3.24224	0.00118595	0.0230557
SPAC664.05	16171.1	-1.39913	0.435672	-3.21143	0.00132075	0.0252484
SPBC839.15c	61004.4	-1.62649	0.514706	-3.16004	0.00157745	0.0296612
SPAC2F7.13c	647.595	-0.895094	0.285786	-3.13204	0.00173596	0.0308689
SPAC31G5.04	1609.99	-1.22361	0.39027	-3.13529	0.00171683	0.0308689
SPAC3H5.12c	10102.4	-1.33075	0.425189	-3.12979	0.00174932	0.0308689
SPBC83.13	432.863	-1.36585	0.436105	-3.13193	0.00173659	0.0308689
SPAC23A1.10	57267.1	-1.63522	0.525498	-3.11176	0.00185973	0.0323199
SPBC1198.05	998.374	-1.05008	0.340625	-3.08281	0.00205053	0.0345877
SPCC1322.13	949.924	-1.1094	0.359679	-3.08441	0.00203958	0.0345877
SPBC1677.03c	538.017	-1.02	0.334478	-3.04953	0.00229198	0.0381
SPAC26F1.03	1045.77	-0.919159	0.303482	-3.02871	0.002456	0.0402432
SPAC1805.11c	7583.44	-1.6944	0.568554	-2.9802	0.00288061	0.0458896
SPBC428.05c	3500.41	-1.11901	0.375227	-2.98222	0.00286169	0.0458896
SPAC1F7.13c	11136.9	-1.53732	0.522353	-2.94306	0.00324986	0.0486861
SPBC1347.02	892.549	-1.3337	0.45206	-2.95026	0.00317503	0.0486861
SPCC1672.05c	1109.89	-0.922979	0.313135	-2.94755	0.00320303	0.0486861
SPCC1840.03	722.097	-1.09415	0.370287	-2.95486	0.0031281	0.0486861
SPAC6G10.08	814.186	-0.876647	0.299001	-2.93192	0.00336877	0.0489111

## Sheet: Genes repressed  transcriptiona
	baseMean	log2FoldChange	lfcSE	stat	pvalue	padj
SPAC1B3.03c	1208.14	-3.20151	0.296931	-10.782	4.18702e-27	2.34421e-24
SPBPB2B2.05	125.989	-2.8512	0.528144	-5.39853	6.71886e-08	2.21278e-06
SPAC926.04c	5867.61	-2.7611	0.24852	-11.1102	1.11927e-28	8.35536e-26
SPAC1039.09	312.876	-2.66071	0.437095	-6.08725	1.14868e-09	4.755e-08
SPCC1739.13	17829.9	-2.56667	0.237768	-10.7948	3.64181e-27	2.33024e-24
SPAC869.05c	452.13	-2.46885	0.340748	-7.24539	4.312e-13	3.64405e-11
SPAC1F8.03c	172.233	-2.42477	0.538964	-4.49895	6.82904e-06	0.000129607
SPBC3B9.01	824.786	-2.40251	0.268869	-8.93564	4.04836e-19	9.0663e-17
SPCC550.06c	2655.84	-2.39188	0.237562	-10.0684	7.61705e-24	3.10152e-21
SPBC29B5.02c	1313.8	-2.36694	0.297075	-7.96745	1.61977e-15	2.07284e-13
SPBPB10D8.01	324.986	-2.24407	0.383358	-5.85371	4.80728e-09	1.77949e-07
SPAP7G5.06	712.731	-2.18864	0.328086	-6.67092	2.54213e-11	1.53868e-09
SPAC13G7.02c	668.678	-2.15506	0.276062	-7.80642	5.88355e-15	6.42742e-13
SPBC19G7.19	609.963	-2.09958	0.333204	-6.30119	2.95371e-10	1.40741e-08
SPCC297.04c	111.184	-2.07894	0.570267	-3.64555	0.000266824	0.00339518
SPBC4F6.09	875.126	-2.07595	0.27655	-7.50659	6.06862e-14	6.0403e-12
SPBC3H7.02	1833.39	-2.06816	0.27968	-7.39475	1.41679e-13	1.37953e-11
SPBC28E12.04	340.842	-2.06308	0.400895	-5.14618	2.65843e-07	7.30497e-06
SPBC13A2.04c	690.01	-2.0188	0.312036	-6.46974	9.8169e-11	5.36218e-09
SPBC2G2.05	510.239	-2.01263	0.31236	-6.44331	1.16897e-10	6.26192e-09
SPBC839.07	249.083	-1.99109	0.373204	-5.33513	9.54748e-08	3.01149e-06
SPAC27D7.09c	4342.71	-1.92128	0.260171	-7.38466	1.52845e-13	1.45658e-11
SPAC17C9.02c	217.716	-1.91758	0.420856	-4.55639	5.20402e-06	0.000103136
SPCC330.06c	7290.03	-1.89069	0.273511	-6.91266	4.75645e-12	3.32157e-10
SPCC4B3.02c	138.603	-1.8558	0.457797	-4.05376	5.04019e-05	0.000803382
SPCC1739.06c	798.119	-1.82984	0.28511	-6.41802	1.3806e-10	7.27493e-09
SPBC83.17	2916.74	-1.82895	0.231671	-7.89457	2.91319e-15	3.43373e-13
SPBC19G7.03c	9824.36	-1.79579	0.29217	-6.14639	7.92681e-10	3.51527e-08
SPAC26F1.06	68859.7	-1.7878	0.21386	-8.35967	6.28923e-17	9.38982e-15
SPAC13G7.13c	1182.73	-1.72747	0.256876	-6.72494	1.75666e-11	1.10818e-09
SPAC11D3.18c	779.971	-1.72505	0.292553	-5.89652	3.71239e-09	1.40914e-07
SPBC1711.08	2338.96	-1.72171	0.23668	-7.27441	3.47932e-13	3.05566e-11
SPAC22A12.05	388.165	-1.71305	0.327907	-5.2242	1.74909e-07	4.98992e-06
SPBC1683.09c	157.567	-1.7094	0.428573	-3.98859	6.64682e-05	0.00100578
SPBC1734.11	2163.22	-1.69947	0.233524	-7.27751	3.40038e-13	3.04606e-11
SPAC869.10c	962.383	-1.66852	0.266917	-6.2511	4.0756e-10	1.90152e-08
SPCC285.05	911.096	-1.65848	0.259837	-6.38278	1.73899e-10	8.75159e-09
SPCC285.15c	7427.86	-1.65592	0.277866	-5.9594	2.53162e-09	9.94661e-08
SPCC1393.10	485.892	-1.65236	0.314168	-5.25949	1.44458e-07	4.25676e-06
SPAC1687.06c	43381.8	-1.63543	0.336058	-4.86651	1.13588e-06	2.67768e-05
SPAC9E9.13	1394.43	-1.62408	0.254042	-6.39294	1.62722e-10	8.2998e-09
SPBC27.08c	20863.5	-1.5874	0.226424	-7.01074	2.3706e-12	1.89606e-10
SPAC10F6.12c	361.696	-1.58097	0.3439	-4.59718	4.28255e-06	8.79887e-05
SPBC577.02	7346.06	-1.57136	0.255876	-6.14112	8.19408e-10	3.59816e-08
SPCC970.05	16968.4	-1.57009	0.290103	-5.41218	6.22621e-08	2.06572e-06
SPBC24C6.10c	185.304	-1.56116	0.40832	-3.82337	0.000131638	0.00184253
SPAC664.04c	19510.5	-1.55961	0.282777	-5.51535	3.48085e-08	1.19929e-06
SPAC1805.12c	7323.84	-1.55712	0.236426	-6.5861	4.51522e-11	2.62645e-09
SPAC4F10.20	4126.81	-1.54496	0.264308	-5.84531	5.05613e-09	1.85626e-07
SPBC839.05c	20176	-1.54114	0.30756	-5.01084	5.41919e-07	1.39497e-05
SPAC19A8.14	175.015	-1.53523	0.444572	-3.45328	0.00055382	0.00612484
SPBC3D6.15	9074.33	-1.52543	0.291927	-5.22538	1.73801e-07	4.98992e-06
SPAC20H4.08	255.137	-1.52166	0.458663	-3.31761	0.000907917	0.00904701
SPAC1071.08	4924.06	-1.51929	0.256005	-5.9346	2.94557e-09	1.13734e-07
SPAC57A10.07	909.828	-1.51765	0.271933	-5.58096	2.3919e-08	8.36979e-07
SPAC688.02c	203.691	-1.50422	0.452049	-3.32755	0.000876128	0.0088054
SPCC830.07c	486.669	-1.50308	0.350794	-4.28479	1.82914e-05	0.000318783
SPAC25B8.13c	1481.01	-1.50139	0.250076	-6.00374	1.92828e-09	7.71139e-08
SPAC5D6.12	1991.27	-1.49622	0.282638	-5.29376	1.19824e-07	3.65098e-06
SPBC1347.13c	220.95	-1.49008	0.403658	-3.69144	0.000222986	0.00292033
SPBC1105.07c	354.087	-1.48546	0.407682	-3.64367	0.000268776	0.00341033
SPBC25H2.04c	291.389	-1.48012	0.354248	-4.17819	2.93839e-05	0.000492923
SPBC839.11c	1399.53	-1.47605	0.279293	-5.28495	1.25738e-07	3.78142e-06
SPCC1223.02	79181.2	-1.46152	0.239938	-6.09124	1.1204e-09	4.73421e-08
SPAC4G8.02c	669.972	-1.45762	0.328418	-4.43831	9.06689e-06	0.000168509
SPAC23H4.06	5586.28	-1.45549	0.235073	-6.19168	5.95272e-10	2.72064e-08
SPAC9G1.03c	23059	-1.4538	0.283249	-5.13258	2.85798e-07	7.71137e-06
SPBC1685.09	3955.67	-1.43093	0.287417	-4.97859	6.40493e-07	1.62077e-05
SPBC428.11	5957.51	-1.42891	0.258507	-5.52755	3.24729e-08	1.12749e-06
SPAC31G5.17c	15607.2	-1.42821	0.302753	-4.71741	2.38868e-06	5.34946e-05
SPBC2F12.11c	590.331	-1.41347	0.282159	-5.00948	5.45771e-07	1.39686e-05
SPBC2G5.06c	4201.92	-1.39748	0.231736	-6.03046	1.63491e-09	6.59709e-08
SPBC16D10.11c	12897.4	-1.38869	0.277844	-4.99809	5.79024e-07	1.47355e-05
SPBC887.01	214.207	-1.384	0.397149	-3.48483	0.000492454	0.00558406
SPCC31H12.06	1452.95	-1.38297	0.274171	-5.04418	4.55464e-07	1.1792e-05
SPAC29B12.10c	2750.94	-1.38253	0.241421	-5.72662	1.02454e-08	3.64198e-07
SPAC1F5.05c	950.989	-1.38182	0.30648	-4.50867	6.52355e-06	0.000125403
SPBC14F5.04c	31028.4	-1.37503	0.218066	-6.30559	2.87098e-10	1.3827e-08
SPAC3G6.13c	3061.46	-1.37375	0.309724	-4.43541	9.1898e-06	0.000170087
SPCC613.05c	31043.1	-1.37098	0.304465	-4.5029	6.70322e-06	0.000128228
SPAC3H5.05c	9885.52	-1.37064	0.285596	-4.79925	1.59264e-06	3.69608e-05
SPBC405.02c	462.299	-1.36884	0.298509	-4.58559	4.52702e-06	9.2166e-05
SPCC645.14c	725.29	-1.35939	0.30009	-4.52995	5.89988e-06	0.000114396
SPBC685.07c	37201.2	-1.35644	0.304089	-4.46066	8.17077e-06	0.000154417
SPAC5D6.01	7852.61	-1.34599	0.284883	-4.72473	2.30425e-06	5.18629e-05
SPAPB24D3.07c	589.233	-1.33783	0.348866	-3.8348	0.000125666	0.00177557
SPCC16C4.19	223.283	-1.33436	0.399524	-3.33987	0.000838178	0.00855942
SPCC663.04	11857.5	-1.32213	0.269626	-4.90359	9.4102e-07	2.26604e-05
SPAC11G7.04	55506.2	-1.30879	0.281219	-4.65397	3.25606e-06	6.8792e-05
SPCC24B10.15	531.134	-1.29809	0.296417	-4.37926	1.19081e-05	0.000214783
SPCC736.02	247.269	-1.29197	0.360818	-3.58068	0.000342706	0.00409328
SPAC644.15	8819.61	-1.28787	0.282861	-4.55301	5.28837e-06	0.000104346
SPCC1827.03c	2352.32	-1.28455	0.243062	-5.28487	1.25794e-07	3.78142e-06
SPAC8F11.09c	281.921	-1.2809	0.374173	-3.42327	0.000618729	0.00663797
SPAC23A1.03	1275.4	-1.27988	0.303985	-4.21034	2.54981e-05	0.000434243
SPAC3F10.18c	4997.4	-1.27787	0.289564	-4.41308	1.01912e-05	0.000186312
SPBC947.04	2012.9	-1.27295	0.261025	-4.87674	1.07854e-06	2.55596e-05
SPCP1E11.09c	5365.35	-1.26722	0.247555	-5.11896	3.07231e-07	8.19101e-06
SPBC18H10.14	29299.4	-1.26662	0.272041	-4.656	3.22415e-06	6.84407e-05
SPCC1682.13	316.553	-1.26315	0.347182	-3.63829	0.000274451	0.00346495
SPBC11B10.03	437.892	-1.25994	0.379809	-3.31729	0.000908942	0.00904701
SPAP27G11.13c	1226.05	-1.25385	0.338501	-3.70412	0.000212126	0.00281932
SPAC890.08	26021.9	-1.25289	0.27664	-4.52895	5.92772e-06	0.000114441
SPAC144.11	13905.8	-1.24613	0.271982	-4.58167	4.61274e-06	9.34863e-05
SPAC22A12.15c	3443.18	-1.24578	0.259066	-4.80874	1.51886e-06	3.54321e-05
SPBC16C6.11	12663.7	-1.24405	0.264672	-4.70034	2.59732e-06	5.68914e-05
SPBC530.07c	3801.02	-1.24014	0.233165	-5.31872	1.04502e-07	3.27317e-06
SPBC4F6.04	11924.7	-1.23673	0.249171	-4.96339	6.92739e-07	1.72376e-05
SPCP31B10.08c	37835.1	-1.2316	0.333469	-3.69331	0.000221357	0.0029075
SPBC725.17c	371.755	-1.21926	0.329665	-3.69848	0.000216897	0.00286572
SPAC6F6.07c	66455.2	-1.21869	0.332805	-3.66187	0.000250384	0.00322262
SPAC806.03c	14367	-1.21372	0.266272	-4.5582	5.15938e-06	0.000102706
SPCC74.05	10973.7	-1.20693	0.289123	-4.17445	2.98703e-05	0.000497357
SPAC25G10.06	7070.61	-1.20388	0.300901	-4.00092	6.30972e-05	0.000961267
SPBC409.04c	299.883	-1.20368	0.339345	-3.54707	0.000389542	0.00457942
SPCC1259.03	597.365	-1.20134	0.285576	-4.20673	2.59088e-05	0.000439567
SPAC1071.07c	38084.4	-1.19833	0.311767	-3.84366	0.000121214	0.0017181
SPAC6G9.09c	12209.7	-1.195	0.244965	-4.87826	1.07026e-06	2.54984e-05
SPBC19C7.07c	272.098	-1.19448	0.354022	-3.37404	0.000740747	0.00768011
SPBC1685.10	25402	-1.19336	0.300729	-3.96821	7.2415e-05	0.00108477
SPAC9E9.11	2249.13	-1.19209	0.255691	-4.66223	3.12795e-06	6.68741e-05
SPAC31G5.03	36592.4	-1.1916	0.296204	-4.0229	5.74868e-05	0.00089404
SPBPB8B6.06c	1271.65	-1.19108	0.268207	-4.44087	8.95939e-06	0.000168296
SPAC977.11	1273.66	-1.19039	0.268959	-4.42593	9.60279e-06	0.000176274
SPBC649.02	5084.67	-1.18832	0.229078	-5.18739	2.13264e-07	5.99244e-06
SPBPB8B6.05c	3381.89	-1.18343	0.225115	-5.25701	1.46418e-07	4.28631e-06
SPAC22A12.04c	43727.6	-1.17491	0.321069	-3.65936	0.000252845	0.0032357
SPAC977.12	3565.01	-1.17344	0.223877	-5.24146	1.59315e-07	4.63357e-06
SPCC24B10.05	766.681	-1.16698	0.288255	-4.04844	5.15601e-05	0.000816035
SPAC1F8.06	516.535	-1.16471	0.3272	-3.55963	0.000371376	0.00440051
SPBC27.06c	812.6	-1.16238	0.279457	-4.15943	3.19037e-05	0.000525356
SPAC3G9.13c	523.713	-1.15781	0.325332	-3.55887	0.000372457	0.00440167
SPAC1F7.10	367.572	-1.15672	0.335382	-3.44895	0.000562762	0.0062011
SPBC16D10.08c	547.398	-1.15322	0.293449	-3.92989	8.49849e-05	0.00125213
SPBC18H10.12c	49095.6	-1.1513	0.233956	-4.921	8.61037e-07	2.10742e-05
SPCC126.10	337.8	-1.1485	0.327738	-3.50433	0.000457761	0.00527072
SPAC13D6.02c	3594.12	-1.14782	0.246087	-4.66429	3.09688e-06	6.66872e-05
SPBC32H8.03	3123.64	-1.14719	0.27988	-4.09887	4.15178e-05	0.000673762
SPBC25B2.06c	413.275	-1.14633	0.327297	-3.50242	0.000461049	0.00528269
SPBC30D10.18c	2202.27	-1.14553	0.243143	-4.71136	2.46075e-06	5.48342e-05
SPAC19B12.04	9227.11	-1.14435	0.282381	-4.0525	5.06731e-05	0.00080484
SPBP35G2.09	565.654	-1.13067	0.296218	-3.81702	0.000135071	0.00188469
SPAC19D5.07	310.785	-1.12843	0.339139	-3.32734	0.000876804	0.0088054
SPAC7D4.06c	841.851	-1.1252	0.305904	-3.67827	0.000234821	0.00303101
SPCC1223.09	1589.28	-1.12325	0.27581	-4.07256	4.64992e-05	0.000746487
SPAPB1A10.05	397.809	-1.11684	0.309188	-3.61217	0.00030364	0.00371585
SPBC83.02c	13710.2	-1.11553	0.27792	-4.01384	5.97389e-05	0.000922657
SPCC364.03	20038.3	-1.11291	0.271251	-4.10287	4.08065e-05	0.000664627
SPCC24B10.08c	432.294	-1.11105	0.330785	-3.35882	0.000782755	0.00807825
SPBC2G2.03c	3994.29	-1.09903	0.278659	-3.944	8.01334e-05	0.00118847
SPAC15E1.03	13152	-1.0983	0.250444	-4.38542	1.15761e-05	0.00021077
SPAC1296.05c	534.191	-1.09731	0.308543	-3.55642	0.00037594	0.00443115
SPCC576.09	44227.5	-1.09686	0.333852	-3.28546	0.00101815	0.00991163
SPBC1921.01c	17480.8	-1.09234	0.302808	-3.60736	0.00030933	0.00376492
SPAC4F10.14c	11542.4	-1.08817	0.23455	-4.63937	3.49469e-06	7.31435e-05
SPBC23G7.15c	10273.5	-1.08641	0.294849	-3.68462	0.000229042	0.00296497
SPBC17G9.10	20150.1	-1.07671	0.278746	-3.86271	0.000112137	0.00160982
SPBC646.14c	412.074	-1.0757	0.322103	-3.33962	0.000838934	0.00855942
SPBC2F12.04	40028	-1.07097	0.30845	-3.47209	0.000516425	0.00579716
SPCC126.11c	805.134	-1.0703	0.26614	-4.02156	5.78137e-05	0.000896012
SPAC30D11.12	6596.99	-1.06678	0.251942	-4.23423	2.29337e-05	0.000395277
SPBC1815.01	83828.8	-1.06554	0.234776	-4.53851	5.66523e-06	0.000110806
SPCC320.11c	448.477	-1.06305	0.3132	-3.39418	0.000688354	0.00723742
SPAC3G9.03	9664.57	-1.05979	0.29264	-3.62148	0.00029292	0.00363396
SPAC13G6.02c	25440.2	-1.05848	0.233451	-4.53408	5.78562e-06	0.000112669
SPAC1039.02	3403.08	-1.05439	0.22598	-4.66585	3.07338e-06	6.65008e-05
SPAC15E1.08	1204.7	-1.05281	0.278217	-3.78414	0.000154238	0.00212564
SPCC18.11c	701.169	-1.0506	0.310186	-3.387	0.00070662	0.00739474
SPBC18H10.13	31005.6	-1.05018	0.318878	-3.29336	0.000989972	0.00970259
SPCC962.04	16154.1	-1.04953	0.282964	-3.70907	0.000208021	0.00278128
SPCC330.14c	15547.4	-1.04057	0.237994	-4.37227	1.2296e-05	0.000220295
SPBC106.18	35712.8	-1.04025	0.282304	-3.68486	0.000228826	0.00296497
SPBP8B7.06	26030.8	-1.03744	0.302509	-3.42946	0.000604791	0.0065749
SPAC694.05c	14894.6	-1.03717	0.244956	-4.23412	2.29453e-05	0.000395277
SPBC25H2.05	8598.52	-1.02871	0.249437	-4.12414	3.72127e-05	0.000610534
SPAC607.03c	4411.45	-1.02457	0.281621	-3.63813	0.000274628	0.00346495
SPAC15F9.03c	4593.31	-1.01993	0.284237	-3.58832	0.000332811	0.00400584
SPCC1183.08c	46569.8	-1.01534	0.291032	-3.48876	0.000485275	0.0055247
SPBC365.03c	17544.6	-1.01279	0.26848	-3.77231	0.000161743	0.00221544
SPAC589.10c	32737.5	-1.01199	0.272905	-3.70821	0.000208731	0.00278246
SPBP4H10.14c	1177.1	-1.00412	0.281105	-3.57205	0.000354196	0.00420808
SPCC1753.02c	553.313	-1.00281	0.290235	-3.45517	0.000549946	0.00611218

## Sheet: Genes induced transcriptionally
	baseMean	log2FoldChange	lfcSE	stat	pvalue	padj
SPBPB21E7.07	4843.71	4.32585	0.255568	16.9264	2.87412e-64	1.28732e-60
SPCC70.12c	3895.6	4.46926	0.282764	15.8056	2.84614e-56	6.37392e-53
SPAC21E11.04	9592.3	4.09466	0.261436	15.6622	2.74273e-55	4.0949e-52
SPBC1271.08c	864.886	3.37006	0.273154	12.3376	5.68156e-35	6.36193e-32
SPAC1B3.16c	15968.2	2.86634	0.256612	11.17	5.72099e-29	5.12486e-26
SPAC23H3.15c	555.844	3.68385	0.344353	10.6979	1.04122e-26	5.1818e-24
SPCC132.04c	2676.54	2.89246	0.278091	10.4011	2.45026e-25	1.09747e-22
SPBP4G3.02	82072.4	2.18115	0.220845	9.8764	5.26897e-23	1.96664e-20
SPAC343.12	16864.5	2.54228	0.261386	9.72617	2.33214e-22	8.03512e-20
SPBC119.10	14547.8	2.48228	0.259317	9.57235	1.04498e-21	3.34318e-19
SPAC17G6.03	1081.74	2.54817	0.274127	9.29558	1.46403e-20	4.37158e-18
SPAC3G6.05	2562.02	2.19735	0.238685	9.20608	3.38266e-20	9.46934e-18
SPAC222.08c	1571.8	2.31371	0.25529	9.06308	1.26819e-19	3.34131e-17
SPBC725.03	552.413	2.61697	0.290184	9.01832	1.90993e-19	4.75254e-17
SPAC22F8.05	560.599	2.6584	0.29678	8.95746	3.32243e-19	7.83219e-17
SPCC1827.06c	18201.4	1.92297	0.217247	8.85154	8.63216e-19	1.84112e-16
SPAC13D1.01c	302.372	3.92217	0.445253	8.80884	1.26443e-18	2.57427e-16
SPBC19G7.16	906.15	2.40894	0.275304	8.75009	2.13183e-18	3.97853e-16
SPBC428.02c	20785.9	1.94854	0.222595	8.75375	2.06371e-18	3.97853e-16
SPBC1683.06c	1091.14	2.33061	0.266924	8.73134	2.51664e-18	4.50881e-16
SPAC56E4.03	12245.8	2.2173	0.257494	8.61109	7.2368e-18	1.24668e-15
SPAC11D3.02c	920.734	2.20514	0.262708	8.39389	4.70316e-17	7.52337e-15
SPAC17G8.06c	2772.35	2.13563	0.254413	8.39433	4.68562e-17	7.52337e-15
SPAC227.18	10265.6	1.88552	0.224751	8.38939	4.88673e-17	7.54747e-15
SPBC1105.02c	14044.5	1.9206	0.23033	8.33845	7.52706e-17	1.08754e-14
SPBC1703.07	4667.56	1.81013	0.220495	8.20942	2.22253e-16	3.11084e-14
SPBC428.05c	7261.98	1.82905	0.223013	8.20155	2.37304e-16	3.22086e-14
SPAPB1A10.08	1421.29	2.16906	0.271441	7.99094	1.33916e-15	1.76414e-13
SPCC757.07c	768.323	2.22525	0.279715	7.95543	1.78504e-15	2.22089e-13
SPBP35G2.07	5144.84	1.82909	0.230784	7.92557	2.27093e-15	2.74905e-13
SPCC777.09c	9511.64	1.70639	0.216317	7.88835	3.0621e-15	3.5167e-13
SPCC364.07	15133.6	1.92794	0.245377	7.85706	3.93242e-15	4.40332e-13
SPBC56F2.09c	8138.51	1.74861	0.2314	7.55663	4.13642e-14	4.4112e-12
SPBC3E7.16c	25039.1	1.9046	0.252685	7.53743	4.79326e-14	4.99279e-12
SPBC418.01c	1962.35	2.34843	0.312388	7.51766	5.57664e-14	5.67677e-12
SPAP8A3.04c	9092.03	2.05806	0.279652	7.35936	1.84795e-13	1.72437e-11
SPAC10F6.13c	5293.65	1.7134	0.233608	7.33448	2.2258e-13	2.03456e-11
SPBP4H10.15	6128.23	1.58536	0.21855	7.25399	4.04685e-13	3.48573e-11
SPBC215.08c	8735.87	1.74115	0.244278	7.12772	1.02044e-12	8.46399e-11
SPBC1271.07c	1409.57	1.84622	0.26129	7.06579	1.59706e-12	1.30059e-10
SPAC15A10.01	1167.28	2.12881	0.303862	7.00585	2.45497e-12	1.92909e-10
SPAC6C3.04	4705.03	1.55085	0.22197	6.98675	2.81327e-12	2.17252e-10
SPAC167.08	283.534	3.53106	0.506298	6.97428	3.07447e-12	2.33399e-10
SPAC9.04	283.217	3.52869	0.506357	6.96877	3.19713e-12	2.34753e-10
SPBC9B6.02c	283.217	3.52869	0.506357	6.96877	3.19713e-12	2.34753e-10
SPBC16A3.17c	1408.43	2.05581	0.295686	6.95266	3.58458e-12	2.58957e-10
SPBC21C3.19	3361.24	1.90708	0.274994	6.93498	4.06289e-12	2.88852e-10
SPAC19E9.03	9440.14	1.72974	0.250296	6.91077	4.82031e-12	3.32157e-10
SPAC637.03	1886.17	2.09823	0.304679	6.88667	5.71129e-12	3.87589e-10
SPBC409.10	1947.8	1.63423	0.237637	6.877	6.11274e-12	4.08641e-10
SPBC11C11.06c	1634.81	1.68437	0.245352	6.86513	6.64318e-12	4.3757e-10
SPAC4G9.10	1037.71	1.82526	0.267962	6.81164	9.64908e-12	6.26351e-10
SPAC1952.09c	1046.83	1.71273	0.25466	6.72555	1.74929e-11	1.10818e-09
SPBC3B8.03	9328.25	1.47039	0.218715	6.72288	1.78173e-11	1.10839e-09
SPAC26F1.03	3728.89	1.5133	0.226395	6.68432	2.31999e-11	1.42345e-09
SPAC1F12.07	4477.88	1.52234	0.228801	6.65357	2.86072e-11	1.70842e-09
SPAC29B12.04	9721.45	1.53393	0.231778	6.6181	3.63847e-11	2.1443e-09
SPAC21E11.03c	1196.33	1.7742	0.27047	6.55967	5.39257e-11	3.09658e-09
SPBC19F5.04	3469.2	1.4681	0.223922	6.5563	5.51598e-11	3.12735e-09
SPAC2E12.03c	577.526	1.9876	0.304462	6.52821	6.65584e-11	3.72644e-09
SPCC965.11c	383.587	2.10893	0.324336	6.5023	7.91003e-11	4.37395e-09
SPAC1002.12c	687.09	1.88221	0.29215	6.44261	1.17437e-10	6.26192e-09
SPBC2G2.01c	399.876	2.12467	0.332193	6.39587	1.59633e-10	8.2998e-09
SPAC6G10.08	2680.03	1.60768	0.25149	6.39262	1.63068e-10	8.2998e-09
SPCC1450.13c	777.673	1.75231	0.276505	6.33734	2.33764e-10	1.16336e-08
SPCC1672.03c	583.131	2.23851	0.3536	6.33064	2.4415e-10	1.2017e-08
SPAP8A3.07c	16454.9	1.39675	0.220813	6.32546	2.5248e-10	1.22919e-08
SPBC1105.14	1776.47	1.53668	0.24502	6.27166	3.57217e-10	1.68419e-08
SPBC36B7.09	725.685	1.78206	0.285983	6.23136	4.6239e-10	2.1351e-08
SPCC1259.09c	1140.26	1.55487	0.252238	6.16431	7.07934e-10	3.20286e-08
SPCC1020.10	773.597	1.79101	0.290766	6.15963	7.29162e-10	3.26591e-08
SPCC1235.11	2333.32	1.48942	0.242631	6.13861	8.32455e-10	3.61997e-08
SPBC16A3.02c	832.134	1.59367	0.261449	6.09554	1.09071e-09	4.6974e-08
SPBC19C7.04c	1337.77	1.78472	0.292954	6.09214	1.11413e-09	4.73421e-08
SPBC660.06	1010.27	1.55549	0.255544	6.087	1.15045e-09	4.755e-08
SPBC1677.03c	2335.9	1.40169	0.230311	6.08607	1.15717e-09	4.755e-08
SPBC24C6.09c	184.796	2.74688	0.453069	6.06283	1.33745e-09	5.44585e-08
SPCC4G3.03	255.448	2.32893	0.38899	5.98712	2.13583e-09	8.46583e-08
SPBC56F2.12	42738.7	1.3382	0.224828	5.95208	2.64751e-09	1.03115e-07
SPCC417.08	51751.4	1.27723	0.215892	5.91605	3.29772e-09	1.26244e-07
SPAC1002.09c	2101.18	1.44367	0.245714	5.87541	4.21792e-09	1.58757e-07
SPAP7G5.02c	4029.92	1.33443	0.227548	5.86441	4.50737e-09	1.68238e-07
SPBC1A4.02c	4455.13	1.29945	0.223103	5.82445	5.73018e-09	2.08662e-07
SPAC24C9.06c	7785.44	1.5721	0.270113	5.82017	5.8789e-09	2.12352e-07
SPCC757.11c	821.323	1.83646	0.316431	5.80366	6.48814e-09	2.32483e-07
SPBC660.05	175.771	3.04398	0.532506	5.71632	1.08857e-08	3.83912e-07
SPAC13A11.05	1881.03	1.29409	0.235078	5.50496	3.69254e-08	1.26251e-06
SPAC139.02c	3588.27	1.4726	0.269601	5.46215	4.70403e-08	1.59616e-06
SPAC3A11.10c	1384.48	1.40856	0.258598	5.44691	5.12517e-08	1.72599e-06
SPBC8E4.01c	15622.1	1.17075	0.215761	5.42614	5.75873e-08	1.92488e-06
SPCC1442.09	870.192	1.6589	0.307762	5.39021	7.03746e-08	2.30079e-06
SPAC19A8.15	2213.12	1.62564	0.302122	5.38073	7.41841e-08	2.40776e-06
SPBC1711.13	2095.56	1.24893	0.232717	5.36671	8.01868e-08	2.58386e-06
SPBC11B10.02c	3178.15	1.22568	0.2285	5.36402	8.13888e-08	2.60386e-06
SPAC23D3.04c	2364.82	1.25306	0.234839	5.33584	9.51014e-08	3.01149e-06
SPBPB2B2.10c	187.978	2.23565	0.420458	5.31717	1.05392e-07	3.27812e-06
SPBC25B2.03	2263.25	1.26895	0.238832	5.31314	1.07754e-07	3.32848e-06
SPBC83.09c	77.6958	3.59873	0.678586	5.30328	1.1374e-07	3.48934e-06
SPCC330.05c	644.367	1.45143	0.275179	5.27451	1.3311e-07	3.97467e-06
SPAC9.09	58029.2	1.14969	0.218144	5.27031	1.36192e-07	4.03975e-06
SPCC794.07	5411.62	1.24015	0.237061	5.23138	1.6825e-07	4.86188e-06
SPCC191.11	199.491	2.43658	0.467346	5.21366	1.85149e-07	5.24862e-06
SPAC750.05c	391.525	2.16572	0.417554	5.18669	2.14064e-07	5.99244e-06
SPCC1322.13	1922.67	1.32444	0.255564	5.1824	2.19051e-07	6.09397e-06
SPAC11D3.09	373.508	1.62276	0.313875	5.17009	2.33985e-07	6.46925e-06
SPCC965.04c	1024.4	1.43735	0.279474	5.14307	2.70285e-07	7.38174e-06
SPCP31B10.07	42272	1.12368	0.218637	5.13949	2.75489e-07	7.47828e-06
SPBC725.01	3858.56	1.169	0.228296	5.12054	3.04662e-07	8.17114e-06
SPBPB2B2.19c	397.308	2.12456	0.417068	5.09402	3.50546e-07	9.29051e-06
SPBC17G9.03c	4351.51	1.19799	0.235591	5.08504	3.67547e-07	9.68377e-06
SPBC1348.02	397.464	2.12014	0.417226	5.08152	3.74419e-07	9.80715e-06
SPAC513.01c	40562.2	1.1033	0.217514	5.07232	3.92992e-07	1.02338e-05
SPBC17G9.11c	6491.2	1.1879	0.238919	4.97198	6.62709e-07	1.66757e-05
SPAC24C9.08	2638.5	1.20802	0.243228	4.96663	6.81263e-07	1.70468e-05
SPAC227.17c	358.296	1.61827	0.328351	4.92846	8.28788e-07	2.05018e-05
SPBC1773.17c	1653.79	1.2714	0.258024	4.92746	8.3307e-07	2.05018e-05
SPCC285.11	684.92	1.33382	0.271303	4.91634	8.81769e-07	2.14644e-05
SPBC83.12	94.3784	2.94445	0.599887	4.90834	9.18519e-07	2.22381e-05
SPAC2F3.08	426.406	1.48873	0.304424	4.89032	1.0067e-06	2.41124e-05
SPAC14C4.09	2027.82	1.13215	0.235115	4.8153	1.46982e-06	3.44677e-05
SPBC30B4.09	357.407	1.81658	0.380282	4.77693	1.77995e-06	4.10947e-05
SPCC330.03c	169.505	2.00158	0.419409	4.77239	1.82055e-06	4.18167e-05
SPAC1805.16c	1219.56	1.18614	0.248893	4.76568	1.88219e-06	4.30119e-05
SPCPB16A4.07	157.134	2.09409	0.440463	4.7543	1.99134e-06	4.52751e-05
SPBC17D11.08	415.991	1.49184	0.315697	4.72555	2.29499e-06	5.18629e-05
SPAC31G5.04	6394.6	1.07775	0.228844	4.70956	2.48253e-06	5.50457e-05
SPCC645.03c	858.973	1.55664	0.3307	4.70712	2.51241e-06	5.54339e-05
SPBP16F5.08c	3401.98	1.18414	0.251953	4.69982	2.60387e-06	5.68914e-05
SPBC1289.06c	1091.78	1.18969	0.25433	4.67772	2.9008e-06	6.30713e-05
SPBC365.12c	684.425	1.31484	0.28205	4.66174	3.13542e-06	6.68741e-05
SPAC15E1.02c	460.741	1.71364	0.370602	4.62394	3.76518e-06	7.84384e-05
SPBC30D10.13c	3142.44	1.11914	0.242359	4.61768	3.88059e-06	8.04684e-05
SPBC582.08	2119.12	1.07067	0.232358	4.60784	4.0688e-06	8.39822e-05
SPAC22A12.16	3936.4	1.10432	0.240813	4.58578	4.52304e-06	9.2166e-05
SPBC1683.03c	1313.7	1.32862	0.290321	4.57638	4.73094e-06	9.54499e-05
SPAC869.11	958.487	1.23854	0.271175	4.56731	4.94018e-06	9.92245e-05
SPCP1E11.05c	1358.65	1.14368	0.250507	4.56545	4.98427e-06	9.96631e-05
SPAC9E9.03	5891.99	1.03319	0.227522	4.54105	5.59745e-06	0.00010996
SPBC15D4.15	3592.9	1.02704	0.228123	4.50213	6.72772e-06	0.000128228
SPAC11D3.17	816.553	1.1728	0.264168	4.4396	9.01269e-06	0.000168296
SPBC839.08c	3636.03	1.05828	0.23838	4.43947	9.01787e-06	0.000168296
SPBC428.10	337.803	1.58647	0.358346	4.42719	9.54704e-06	0.000175972
SPAC3A12.18	2396.92	1.04492	0.238496	4.3813	1.17976e-05	0.000213933
SPCC1235.02	1553.61	1.12615	0.258135	4.36265	1.28494e-05	0.000229292
SPCC320.05	2643.24	1.09462	0.251013	4.36079	1.29592e-05	0.000230335
SPCC417.05c	472.97	1.30549	0.299737	4.35544	1.32797e-05	0.000235098
SPAC5H10.10	609.063	1.41631	0.325714	4.34832	1.37181e-05	0.000241904
SPBC215.05	6832.4	1.04613	0.240767	4.345	1.39279e-05	0.000244639
SPBC839.06	59.3219	2.79438	0.644621	4.33492	1.45815e-05	0.000255119
SPAC29A4.17c	393.686	1.73717	0.406087	4.27784	1.88715e-05	0.000327617
SPAC22H10.05c	1360.29	1.01886	0.241445	4.21985	2.44469e-05	0.000419531
SPCC70.10	827.895	1.24373	0.295731	4.20561	2.60378e-05	0.000440088
SPACUNK4.17	628.674	1.5231	0.364267	4.18128	2.89872e-05	0.000488097
SPBPB21E7.04c	58.4718	2.86067	0.685124	4.17541	2.97455e-05	0.000497127
SPAC16C9.01c	153.387	1.8	0.432353	4.16327	3.13719e-05	0.000520425
SPCC306.08c	2124.96	1.03777	0.24941	4.16091	3.16988e-05	0.000523908
SPAPYUG7.03c	3330.59	1.03474	0.252027	4.10568	4.03136e-05	0.000658994
SPAC17C9.11c	416.923	1.27437	0.311081	4.09658	4.19307e-05	0.000678006
SPAC26F1.04c	405.022	1.23414	0.304283	4.05591	4.99399e-05	0.00079886
SPCC1322.08	416.792	1.31317	0.325084	4.03948	5.35698e-05	0.000844856
SPAC23D3.10c	1041.95	1.0626	0.263602	4.03108	5.55223e-05	0.000872577
SPBC211.07c	420.935	1.22856	0.306329	4.01061	6.05617e-05	0.000928959
SPAC6F12.10c	3073.69	1.02367	0.257038	3.98258	6.81724e-05	0.0010281
SPBC1703.08c	123.003	1.8609	0.467554	3.98007	6.88944e-05	0.0010355
SPAC167.06c	182.729	1.83026	0.46148	3.96607	7.30681e-05	0.00109091
SPCC306.05c	529.359	1.14167	0.28864	3.95536	7.64189e-05	0.00113714
SPBC56F2.06	92.4187	2.04315	0.520997	3.92162	8.79573e-05	0.00129167
SPBPB2B2.13	76.0615	2.20092	0.562588	3.91214	9.14805e-05	0.00133902
SPBPB2B2.11	39.1838	3.18618	0.814842	3.91018	9.22279e-05	0.00134557
SPBC23G7.13c	211.755	2.08876	0.535344	3.90171	9.55162e-05	0.00138452
SPAC57A7.05	1859.95	1.16973	0.303313	3.85652	0.000115014	0.0016406
SPCC63.14	1290.73	1.04949	0.272796	3.84718	0.000119485	0.00169896
SPAP7G5.04c	3959.69	1.03574	0.270832	3.82428	0.000131156	0.00184153
SPBP8B7.28c	95.1828	1.95318	0.517185	3.77657	0.000159005	0.00218462
SPAC19B12.08	216.124	1.55413	0.413041	3.76265	0.000168125	0.00228191
SPBP16F5.04	954.241	1.16942	0.310772	3.76296	0.000167916	0.00228191
SPAC2F3.16	405.127	1.15333	0.308092	3.74348	0.000181491	0.00245588
SPAC22E12.03c	562.119	1.0896	0.292562	3.72434	0.000195828	0.00264191
SPBC3B9.19	963.931	1.11634	0.300526	3.71461	0.000203514	0.00272915
SPAC6F12.03c	251.672	1.37459	0.375491	3.66078	0.000251447	0.00322703
SPAC458.07	158.552	1.6533	0.45464	3.63651	0.00027636	0.00347702
SPBC409.11	98.2792	1.85803	0.511649	3.63145	0.000281834	0.00353595
SPBC119.03	428.198	1.17579	0.325799	3.60895	0.000307444	0.00375216
SPAC4H3.03c	49.1089	2.90513	0.809903	3.58701	0.000334491	0.00400584
SPAC11D3.08c	718.486	1.08003	0.30514	3.53947	0.000400937	0.00468876
SPAC144.09c	807.755	1.02408	0.291163	3.51721	0.000436109	0.00506044
SPBC1683.12	527.287	1.00522	0.28619	3.51241	0.000444056	0.00513935
SPBC651.09c	485.815	1.18874	0.340772	3.48836	0.000485986	0.0055247
SPBC1706.03	183.356	1.38966	0.399526	3.47828	0.000504651	0.00567923
SPAC3C7.13c	309.063	1.13545	0.329249	3.44861	0.000563485	0.0062011
SPAC16E8.16	598.638	1.01513	0.296702	3.42137	0.000623065	0.00665347
SPAC821.11	576.529	1.09188	0.319565	3.41677	0.000633697	0.00672589
SPAC4F10.11	250.557	1.23069	0.36295	3.39079	0.000696917	0.00731028
SPAC644.09	432.761	1.11388	0.332669	3.34832	0.000813017	0.00835207
SPAC4D7.02c	966.677	1.05648	0.315629	3.34721	0.000816308	0.00836669
SPAC17C9.14	399.697	1.1028	0.331251	3.32919	0.000870999	0.0088054
SPAC11E3.14	336.215	1.08581	0.326239	3.32827	0.000873857	0.0088054
SPBC337.06c	126.006	1.52135	0.460302	3.30512	0.000949364	0.00936608
SPAC1687.14c	99.5929	1.68253	0.510415	3.29638	0.000979379	0.00964096
SPBC4.06	694.227	1.12647	0.342325	3.29065	0.00099956	0.00977517
